# Supplementary material for: Improving genome-wide mapping of nucleosomes in Trypanosome cruzi
Source: PLoS One. 2023 Nov 21;18(11):e0293809. doi: 10.1371/journal.pone.0293809 (PMC10662739; doi:10.1371/journal.pone.0293809)
Supplement: S2 File — (GFF) [file pone.0293809.s002.gff]

TcChr1-S	UTRme	five_prime_UTR	223	296	71.0	+	.	ID=utr_TcCLB.506533.142:mRNA_1;Parent=TcCLB.506533.142:mRNA
TcChr1-S	EuPathDB	gene	297	698	.	+	.	ID=TcCLB.506533.142;description=mucin TcSMUGL%2C putative
TcChr1-S	EuPathDB	mRNA	297	698	.	+	.	ID=TcCLB.506533.142:mRNA;Parent=TcCLB.506533.142;description=mucin TcSMUGL%2C putative
TcChr1-S	EuPathDB	exon	297	698	.	+	.	ID=exon_TcCLB.506533.142-E1;Parent=TcCLB.506533.142:mRNA
TcChr1-S	EuPathDB	CDS	297	698	.	+	0	ID=TcCLB.506533.142:mRNA-p1-CDS1;Parent=TcCLB.506533.142:mRNA;protein_source_id=TcCLB.506533.142:mRNA-p1
TcChr1-S	UTRme	five_prime_UTR	1090	1715	35.0	+	.	ID=utr_TcCLB.506533.106:mRNA_1;Parent=TcCLB.506533.106:mRNA
TcChr1-S	EuPathDB	gene	1716	2030	.	+	.	ID=TcCLB.506533.106;description=mucin TcSMUGL%2C putative
TcChr1-S	EuPathDB	mRNA	1716	2030	.	+	.	ID=TcCLB.506533.106:mRNA;Parent=TcCLB.506533.106;description=mucin TcSMUGL%2C putative
TcChr1-S	EuPathDB	exon	1716	2030	.	+	.	ID=exon_TcCLB.506533.106-E1;Parent=TcCLB.506533.106:mRNA
TcChr1-S	EuPathDB	CDS	1716	2030	.	+	0	ID=TcCLB.506533.106:mRNA-p1-CDS1;Parent=TcCLB.506533.106:mRNA;protein_source_id=TcCLB.506533.106:mRNA-p1
TcChr1-S	UTRme	five_prime_UTR	2991	3011	77.0	+	.	ID=utr_TcCLB.506533.70:mRNA_1;Parent=TcCLB.506533.70:mRNA
TcChr1-S	EuPathDB	gene	3012	3752	.	+	.	ID=TcCLB.506533.70;description=hypothetical protein%2C conserved
TcChr1-S	EuPathDB	mRNA	3012	3752	.	+	.	ID=TcCLB.506533.70:mRNA;Parent=TcCLB.506533.70;Ontology_term=GO_0005634;description=hypothetical protein%2C conserved
TcChr1-S	EuPathDB	exon	3012	3752	.	+	.	ID=exon_TcCLB.506533.70-E1;Parent=TcCLB.506533.70:mRNA
TcChr1-S	EuPathDB	CDS	3012	3752	.	+	0	ID=TcCLB.506533.70:mRNA-p1-CDS1;Parent=TcCLB.506533.70:mRNA;protein_source_id=TcCLB.506533.70:mRNA-p1
TcChr1-S	UTRme	five_prime_UTR	4198	4440	57.0	+	.	ID=utr_TcCLB.506533.34:mRNA_1;Parent=TcCLB.506533.34:mRNA
TcChr1-S	EuPathDB	CDS	4441	16725	.	+	0	ID=TcCLB.506533.34:mRNA-p1-CDS1;Parent=TcCLB.506533.34:mRNA;protein_source_id=TcCLB.506533.34:mRNA-p1
TcChr1-S	EuPathDB	gene	4441	16726	.	+	.	ID=TcCLB.506533.34;description=phosphatidylinositol kinase related protein%2C putative
TcChr1-S	EuPathDB	mRNA	4441	16726	.	+	.	ID=TcCLB.506533.34:mRNA;Parent=TcCLB.506533.34;Ontology_term=GO_0004428,GO_0005737%3BGO_0005634,GO_0048015;description=phosphatidylinositol kinase related protein%2C putative
TcChr1-S	EuPathDB	exon	4441	16726	.	+	.	ID=exon_TcCLB.506533.34-E1;Parent=TcCLB.506533.34:mRNA
TcChr1-S	EuPathDB	three_prime_UTR	16726	16726	.	+	.	ID=utr_TcCLB.506533.34:mRNA_1;Parent=TcCLB.506533.34:mRNA
TcChr1-S	EuPathDB	gene	16827	17216	.	+	.	ID=TcCLB.410961.10;description=phosphatidylinositol kinase related protein%2C putative
TcChr1-S	EuPathDB	mRNA	16827	17216	.	+	.	ID=TcCLB.410961.10:mRNA;Parent=TcCLB.410961.10;Ontology_term=GO_0004428,GO_0005737%3BGO_0005634,GO_0048015;description=phosphatidylinositol kinase related protein%2C putative
TcChr1-S	EuPathDB	exon	16827	17216	.	+	.	ID=exon_TcCLB.410961.10-E1;Parent=TcCLB.410961.10:mRNA
TcChr1-S	EuPathDB	CDS	16827	17216	.	+	0	ID=TcCLB.410961.10:mRNA-p1-CDS1;Parent=TcCLB.410961.10:mRNA;protein_source_id=TcCLB.410961.10:mRNA-p1
TcChr1-S	EuPathDB	CDS	19336	19953	.	+	0	ID=TcCLB.463297.10:mRNA-p1-CDS1;Parent=TcCLB.463297.10:mRNA;protein_source_id=TcCLB.463297.10:mRNA-p1
TcChr1-S	EuPathDB	gene	19336	19955	.	+	.	ID=TcCLB.463297.10;description=hypothetical protein (fragment)
TcChr1-S	EuPathDB	mRNA	19336	19955	.	+	.	ID=TcCLB.463297.10:mRNA;Parent=TcCLB.463297.10;description=hypothetical protein (fragment)
TcChr1-S	EuPathDB	exon	19336	19955	.	+	.	ID=exon_TcCLB.463297.10-E1;Parent=TcCLB.463297.10:mRNA
TcChr1-S	EuPathDB	three_prime_UTR	19954	19955	.	+	.	ID=utr_TcCLB.463297.10:mRNA_1;Parent=TcCLB.463297.10:mRNA
TcChr1-S	EuPathDB	CDS	20058	22082	.	+	0	ID=TcCLB.421321.9:mRNA-p1-CDS1;Parent=TcCLB.421321.9:mRNA;protein_source_id=TcCLB.421321.9:mRNA-p1
TcChr1-S	EuPathDB	gene	20058	22083	.	+	.	ID=TcCLB.421321.9;description=exportin-T%2C putative (fragment)
TcChr1-S	EuPathDB	mRNA	20058	22083	.	+	.	ID=TcCLB.421321.9:mRNA;Parent=TcCLB.421321.9;Ontology_term=GO_0000049,GO_0005737%3BGO_0005654%3BGO_0005634;description=exportin-T%2C putative (fragment)
TcChr1-S	EuPathDB	exon	20058	22083	.	+	.	ID=exon_TcCLB.421321.9-E1;Parent=TcCLB.421321.9:mRNA
TcChr1-S	EuPathDB	three_prime_UTR	22083	22083	.	+	.	ID=utr_TcCLB.421321.9:mRNA_1;Parent=TcCLB.421321.9:mRNA
TcChr1-S	EuPathDB	gene	22682	23365	.	+	.	ID=TcCLB.411427.10;description=hypothetical protein%2C conserved
TcChr1-S	EuPathDB	mRNA	22682	23365	.	+	.	ID=TcCLB.411427.10:mRNA;Parent=TcCLB.411427.10;description=hypothetical protein%2C conserved
TcChr1-S	EuPathDB	exon	22682	23365	.	+	.	ID=exon_TcCLB.411427.10-E1;Parent=TcCLB.411427.10:mRNA
TcChr1-S	EuPathDB	CDS	22682	23365	.	+	0	ID=TcCLB.411427.10:mRNA-p1-CDS1;Parent=TcCLB.411427.10:mRNA;protein_source_id=TcCLB.411427.10:mRNA-p1
TcChr1-S	UTRme	five_prime_UTR	25425	25455	97.0	+	.	ID=utr_TcCLB.411427.30:mRNA_1;Parent=TcCLB.411427.30:mRNA
TcChr1-S	EuPathDB	gene	25456	26646	.	+	.	ID=TcCLB.411427.30;description=hypothetical protein%2C conserved
TcChr1-S	EuPathDB	mRNA	25456	26646	.	+	.	ID=TcCLB.411427.30:mRNA;Parent=TcCLB.411427.30;Ontology_term=GO_0005737;description=hypothetical protein%2C conserved
TcChr1-S	EuPathDB	exon	25456	26646	.	+	.	ID=exon_TcCLB.411427.30-E1;Parent=TcCLB.411427.30:mRNA
TcChr1-S	EuPathDB	CDS	25456	26646	.	+	0	ID=TcCLB.411427.30:mRNA-p1-CDS1;Parent=TcCLB.411427.30:mRNA;protein_source_id=TcCLB.411427.30:mRNA-p1
TcChr1-S	UTRme	five_prime_UTR	26989	27011	63.0	+	.	ID=utr_TcCLB.411427.40:mRNA_1;Parent=TcCLB.411427.40:mRNA
TcChr1-S	EuPathDB	gene	27012	27848	.	+	.	ID=TcCLB.411427.40;description=hypothetical protein%2C conserved
TcChr1-S	EuPathDB	mRNA	27012	27848	.	+	.	ID=TcCLB.411427.40:mRNA;Parent=TcCLB.411427.40;Ontology_term=GO_0005737;description=hypothetical protein%2C conserved
TcChr1-S	EuPathDB	exon	27012	27848	.	+	.	ID=exon_TcCLB.411427.40-E1;Parent=TcCLB.411427.40:mRNA
TcChr1-S	EuPathDB	CDS	27012	27848	.	+	0	ID=TcCLB.411427.40:mRNA-p1-CDS1;Parent=TcCLB.411427.40:mRNA;protein_source_id=TcCLB.411427.40:mRNA-p1
TcChr1-S	UTRme	five_prime_UTR	28001	28442	87.0	+	.	ID=utr_TcCLB.411427.49:mRNA_1;Parent=TcCLB.411427.49:mRNA
TcChr1-S	EuPathDB	gene	28443	29138	.	+	.	ID=TcCLB.411427.49;description=hypothetical protein%2C conserved (fragment)
TcChr1-S	EuPathDB	mRNA	28443	29138	.	+	.	ID=TcCLB.411427.49:mRNA;Parent=TcCLB.411427.49;description=hypothetical protein%2C conserved (fragment)
TcChr1-S	EuPathDB	exon	28443	29138	.	+	.	ID=exon_TcCLB.411427.49-E1;Parent=TcCLB.411427.49:mRNA
TcChr1-S	EuPathDB	CDS	28443	29138	.	+	0	ID=TcCLB.411427.49:mRNA-p1-CDS1;Parent=TcCLB.411427.49:mRNA;protein_source_id=TcCLB.411427.49:mRNA-p1
TcChr1-S	EuPathDB	CDS	29240	30886	.	+	0	ID=TcCLB.448387.9:mRNA-p1-CDS1;Parent=TcCLB.448387.9:mRNA;protein_source_id=TcCLB.448387.9:mRNA-p1
TcChr1-S	EuPathDB	gene	29240	30888	.	+	.	ID=TcCLB.448387.9;description=hypothetical protein%2C conserved
TcChr1-S	EuPathDB	mRNA	29240	30888	.	+	.	ID=TcCLB.448387.9:mRNA;Parent=TcCLB.448387.9;description=hypothetical protein%2C conserved
TcChr1-S	EuPathDB	exon	29240	30888	.	+	.	ID=exon_TcCLB.448387.9-E1;Parent=TcCLB.448387.9:mRNA
TcChr1-S	EuPathDB	three_prime_UTR	30887	30888	.	+	.	ID=utr_TcCLB.448387.9:mRNA_1;Parent=TcCLB.448387.9:mRNA
TcChr1-S	EuPathDB	gene	33373	33594	.	+	.	ID=TcCLB.503653.104;description=hypothetical protein%2C conserved
TcChr1-S	EuPathDB	mRNA	33373	33594	.	+	.	ID=TcCLB.503653.104:mRNA;Parent=TcCLB.503653.104;description=hypothetical protein%2C conserved
TcChr1-S	EuPathDB	exon	33373	33594	.	+	.	ID=exon_TcCLB.503653.104-E1;Parent=TcCLB.503653.104:mRNA
TcChr1-S	EuPathDB	CDS	33373	33594	.	+	0	ID=TcCLB.503653.104:mRNA-p1-CDS1;Parent=TcCLB.503653.104:mRNA;protein_source_id=TcCLB.503653.104:mRNA-p1
TcChr1-S	UTRme	five_prime_UTR	33841	33952	80.0	+	.	ID=utr_TcCLB.503653.90:mRNA_1;Parent=TcCLB.503653.90:mRNA
TcChr1-S	EuPathDB	gene	33953	35131	.	+	.	ID=TcCLB.503653.90;description=hypothetical protein%2C conserved
TcChr1-S	EuPathDB	mRNA	33953	35131	.	+	.	ID=TcCLB.503653.90:mRNA;Parent=TcCLB.503653.90;description=hypothetical protein%2C conserved
TcChr1-S	EuPathDB	exon	33953	35131	.	+	.	ID=exon_TcCLB.503653.90-E1;Parent=TcCLB.503653.90:mRNA
TcChr1-S	EuPathDB	CDS	33953	35131	.	+	0	ID=TcCLB.503653.90:mRNA-p1-CDS1;Parent=TcCLB.503653.90:mRNA;protein_source_id=TcCLB.503653.90:mRNA-p1
TcChr1-S	UTRme	five_prime_UTR	35374	35464	86.0	+	.	ID=utr_TcCLB.503653.70:mRNA_1;Parent=TcCLB.503653.70:mRNA
TcChr1-S	EuPathDB	gene	35465	36049	.	+	.	ID=TcCLB.503653.70;description=hypothetical protein%2C conserved
TcChr1-S	EuPathDB	mRNA	35465	36049	.	+	.	ID=TcCLB.503653.70:mRNA;Parent=TcCLB.503653.70;Ontology_term=GO_0005737;description=hypothetical protein%2C conserved
TcChr1-S	EuPathDB	exon	35465	36049	.	+	.	ID=exon_TcCLB.503653.70-E1;Parent=TcCLB.503653.70:mRNA
TcChr1-S	EuPathDB	CDS	35465	36049	.	+	0	ID=TcCLB.503653.70:mRNA-p1-CDS1;Parent=TcCLB.503653.70:mRNA;protein_source_id=TcCLB.503653.70:mRNA-p1
TcChr1-S	EuPathDB	gene	36214	37158	.	+	.	ID=TcCLB.503653.60;description=cytochrome b-domain protein%2C putative
TcChr1-S	EuPathDB	mRNA	36214	37158	.	+	.	ID=TcCLB.503653.60:mRNA;Parent=TcCLB.503653.60;description=cytochrome b-domain protein%2C putative
TcChr1-S	EuPathDB	exon	36214	37158	.	+	.	ID=exon_TcCLB.503653.60-E1;Parent=TcCLB.503653.60:mRNA
TcChr1-S	EuPathDB	CDS	36214	37158	.	+	0	ID=TcCLB.503653.60:mRNA-p1-CDS1;Parent=TcCLB.503653.60:mRNA;protein_source_id=TcCLB.503653.60:mRNA-p1
TcChr1-S	UTRme	five_prime_UTR	38459	38545	61.0	+	.	ID=utr_TcCLB.503653.50:mRNA_1;Parent=TcCLB.503653.50:mRNA
TcChr1-S	EuPathDB	gene	38546	40531	.	+	.	ID=TcCLB.503653.50;description=histone deacetylase%2C putative
TcChr1-S	EuPathDB	mRNA	38546	40531	.	+	.	ID=TcCLB.503653.50:mRNA;Parent=TcCLB.503653.50;Ontology_term=GO_0004407%3BGO_0008270,GO_0005654%3BGO_0005634,GO_0031936;description=histone deacetylase%2C putative
TcChr1-S	EuPathDB	exon	38546	40531	.	+	.	ID=exon_TcCLB.503653.50-E1;Parent=TcCLB.503653.50:mRNA
TcChr1-S	EuPathDB	CDS	38546	40531	.	+	0	ID=TcCLB.503653.50:mRNA-p1-CDS1;Parent=TcCLB.503653.50:mRNA;protein_source_id=TcCLB.503653.50:mRNA-p1
TcChr1-S	UTRme	five_prime_UTR	42720	42754	74.0	+	.	ID=utr_TcCLB.503653.30:mRNA_1;Parent=TcCLB.503653.30:mRNA
TcChr1-S	EuPathDB	gene	42755	43609	.	+	.	ID=TcCLB.503653.30;description=ribosomal RNA processing protein 41B%2C putative
TcChr1-S	EuPathDB	mRNA	42755	43609	.	+	.	ID=TcCLB.503653.30:mRNA;Parent=TcCLB.503653.30;Ontology_term=GO_0005654,GO_0016072;description=ribosomal RNA processing protein 41B%2C putative
TcChr1-S	EuPathDB	exon	42755	43609	.	+	.	ID=exon_TcCLB.503653.30-E1;Parent=TcCLB.503653.30:mRNA
TcChr1-S	EuPathDB	CDS	42755	43609	.	+	0	ID=TcCLB.503653.30:mRNA-p1-CDS1;Parent=TcCLB.503653.30:mRNA;protein_source_id=TcCLB.503653.30:mRNA-p1
TcChr1-S	UTRme	five_prime_UTR	43877	44022	83.0	+	.	ID=utr_TcCLB.503653.20:mRNA_1;Parent=TcCLB.503653.20:mRNA
TcChr1-S	EuPathDB	gene	44023	45213	.	+	.	ID=TcCLB.503653.20;description=hypothetical protein%2C conserved
TcChr1-S	EuPathDB	mRNA	44023	45213	.	+	.	ID=TcCLB.503653.20:mRNA;Parent=TcCLB.503653.20;description=hypothetical protein%2C conserved
TcChr1-S	EuPathDB	exon	44023	45213	.	+	.	ID=exon_TcCLB.503653.20-E1;Parent=TcCLB.503653.20:mRNA
TcChr1-S	EuPathDB	CDS	44023	45213	.	+	0	ID=TcCLB.503653.20:mRNA-p1-CDS1;Parent=TcCLB.503653.20:mRNA;protein_source_id=TcCLB.503653.20:mRNA-p1
TcChr1-S	UTRme	five_prime_UTR	45919	45958	68.0	+	.	ID=utr_TcCLB.503653.9:mRNA_1;Parent=TcCLB.503653.9:mRNA
TcChr1-S	EuPathDB	CDS	45959	46267	.	+	0	ID=TcCLB.503653.9:mRNA-p1-CDS1;Parent=TcCLB.503653.9:mRNA;protein_source_id=TcCLB.503653.9:mRNA-p1
TcChr1-S	EuPathDB	gene	45959	46268	.	+	.	ID=TcCLB.503653.9;description=hypothetical protein%2C conserved
TcChr1-S	EuPathDB	mRNA	45959	46268	.	+	.	ID=TcCLB.503653.9:mRNA;Parent=TcCLB.503653.9;description=hypothetical protein%2C conserved
TcChr1-S	EuPathDB	exon	45959	46268	.	+	.	ID=exon_TcCLB.503653.9-E1;Parent=TcCLB.503653.9:mRNA
TcChr1-S	EuPathDB	three_prime_UTR	46268	46268	.	+	.	ID=utr_TcCLB.503653.9:mRNA_1;Parent=TcCLB.503653.9:mRNA
TcChr1-S	EuPathDB	gene	46639	47184	.	+	.	ID=TcCLB.510077.40;description=small GTP-binding protein RAB6%2C putative
TcChr1-S	EuPathDB	mRNA	46639	47184	.	+	.	ID=TcCLB.510077.40:mRNA;Parent=TcCLB.510077.40;description=small GTP-binding protein RAB6%2C putative
TcChr1-S	EuPathDB	exon	46639	47184	.	+	.	ID=exon_TcCLB.510077.40-E1;Parent=TcCLB.510077.40:mRNA
TcChr1-S	EuPathDB	CDS	46639	47184	.	+	0	ID=TcCLB.510077.40:mRNA-p1-CDS1;Parent=TcCLB.510077.40:mRNA;protein_source_id=TcCLB.510077.40:mRNA-p1
TcChr1-S	UTRme	five_prime_UTR	47612	47749	66.0	+	.	ID=utr_TcCLB.510077.30:mRNA_1;Parent=TcCLB.510077.30:mRNA
TcChr1-S	EuPathDB	gene	47750	49093	.	+	.	ID=TcCLB.510077.30;description=Serine/threonine-protein kinase NEK22%2C putative
TcChr1-S	EuPathDB	mRNA	47750	49093	.	+	.	ID=TcCLB.510077.30:mRNA;Parent=TcCLB.510077.30;description=Serine/threonine-protein kinase NEK22%2C putative
TcChr1-S	EuPathDB	exon	47750	49093	.	+	.	ID=exon_TcCLB.510077.30-E1;Parent=TcCLB.510077.30:mRNA
TcChr1-S	EuPathDB	CDS	47750	49093	.	+	0	ID=TcCLB.510077.30:mRNA-p1-CDS1;Parent=TcCLB.510077.30:mRNA;protein_source_id=TcCLB.510077.30:mRNA-p1
TcChr1-S	UTRme	five_prime_UTR	49879	50839	62.0	+	.	ID=utr_TcCLB.510077.20:mRNA_1;Parent=TcCLB.510077.20:mRNA
TcChr1-S	EuPathDB	gene	50840	52834	.	+	.	ID=TcCLB.510077.20;description=trans-sialidase (pseudogene)%2C putative
TcChr1-S	EuPathDB	mRNA	50840	52834	.	+	.	ID=TcCLB.510077.20:pseudogenic_transcript;Parent=TcCLB.510077.20;description=trans-sialidase (pseudogene)%2C putative
TcChr1-S	EuPathDB	exon	50840	52834	.	+	.	ID=exon_TcCLB.510077.20-E1;Parent=TcCLB.510077.20:pseudogenic_transcript
TcChr1-S	EuPathDB	CDS	50840	52834	.	+	0	ID=TcCLB.510077.20:pseudogenic_transcript-p1-CDS1;Parent=TcCLB.510077.20:pseudogenic_transcript;protein_source_id=TcCLB.510077.20:pseudogenic_transcript-p1
TcChr1-S	EuPathDB	gene	53935	64329	.	+	.	ID=TcCLB.507999.10;description=dispersed gene family protein 1 (DGF-1)%2C putative
TcChr1-S	EuPathDB	mRNA	53935	64329	.	+	.	ID=TcCLB.507999.10:mRNA;Parent=TcCLB.507999.10;description=dispersed gene family protein 1 (DGF-1)%2C putative
TcChr1-S	EuPathDB	exon	53935	64329	.	+	.	ID=exon_TcCLB.507999.10-E1;Parent=TcCLB.507999.10:mRNA
TcChr1-S	EuPathDB	CDS	53935	64329	.	+	0	ID=TcCLB.507999.10:mRNA-p1-CDS1;Parent=TcCLB.507999.10:mRNA;protein_source_id=TcCLB.507999.10:mRNA-p1
TcChr10-S	UTRme	five_prime_UTR	21004	21103	78.0	+	.	ID=utr_TcCLB.511911.10:mRNA_1;Parent=TcCLB.511911.10:mRNA
TcChr10-S	EuPathDB	gene	21104	23314	.	+	.	ID=TcCLB.511911.10;description=trans-sialidase%2C Group II%2C putative
TcChr10-S	EuPathDB	mRNA	21104	23314	.	+	.	ID=TcCLB.511911.10:mRNA;Parent=TcCLB.511911.10;description=trans-sialidase%2C Group II%2C putative
TcChr10-S	EuPathDB	exon	21104	23314	.	+	.	ID=exon_TcCLB.511911.10-E1;Parent=TcCLB.511911.10:mRNA
TcChr10-S	EuPathDB	CDS	21104	23314	.	+	0	ID=TcCLB.511911.10:mRNA-p1-CDS1;Parent=TcCLB.511911.10:mRNA;protein_source_id=TcCLB.511911.10:mRNA-p1
TcChr10-S	EuPathDB	gene	24687	25391	.	-	.	ID=TcCLB.511911.21;description=hypothetical protein%2C conserved
TcChr10-S	EuPathDB	mRNA	24687	25391	.	-	.	ID=TcCLB.511911.21:mRNA;Parent=TcCLB.511911.21;description=hypothetical protein%2C conserved
TcChr10-S	EuPathDB	exon	24687	25391	.	-	.	ID=exon_TcCLB.511911.21-E1;Parent=TcCLB.511911.21:mRNA
TcChr10-S	EuPathDB	CDS	24687	25391	.	-	0	ID=TcCLB.511911.21:mRNA-p1-CDS1;Parent=TcCLB.511911.21:mRNA;protein_source_id=TcCLB.511911.21:mRNA-p1
TcChr10-S	UTRme	five_prime_UTR	25392	25429	62.0	-	.	ID=utr_TcCLB.511911.21:mRNA_1;Parent=TcCLB.511911.21:mRNA
TcChr10-S	EuPathDB	gene	25719	28829	.	-	.	ID=TcCLB.511911.30;description=mismatch repair protein MSH4 (pseudogene)%2C putative
TcChr10-S	EuPathDB	mRNA	25719	28829	.	-	.	ID=TcCLB.511911.30:pseudogenic_transcript;Parent=TcCLB.511911.30;description=mismatch repair protein MSH4 (pseudogene)%2C putative
TcChr10-S	EuPathDB	exon	25719	28829	.	-	.	ID=exon_TcCLB.511911.30-E1;Parent=TcCLB.511911.30:pseudogenic_transcript
TcChr10-S	EuPathDB	CDS	25719	28829	.	-	0	ID=TcCLB.511911.30:pseudogenic_transcript-p1-CDS1;Parent=TcCLB.511911.30:pseudogenic_transcript;protein_source_id=TcCLB.511911.30:pseudogenic_transcript-p1
TcChr10-S	UTRme	five_prime_UTR	28830	28991	68.0	-	.	ID=utr_TcCLB.511911.30:mRNA_1;Parent=TcCLB.511911.30:mRNA
TcChr10-S	EuPathDB	gene	34919	38047	.	-	.	ID=TcCLB.511911.60;description=trans-sialidase%2C Group III%2C putative
TcChr10-S	EuPathDB	mRNA	34919	38047	.	-	.	ID=TcCLB.511911.60:mRNA;Parent=TcCLB.511911.60;description=trans-sialidase%2C Group III%2C putative
TcChr10-S	EuPathDB	exon	34919	38047	.	-	.	ID=exon_TcCLB.511911.60-E1;Parent=TcCLB.511911.60:mRNA
TcChr10-S	EuPathDB	CDS	34919	38047	.	-	0	ID=TcCLB.511911.60:mRNA-p1-CDS1;Parent=TcCLB.511911.60:mRNA;protein_source_id=TcCLB.511911.60:mRNA-p1
TcChr10-S	UTRme	five_prime_UTR	38048	39070	49.0	-	.	ID=utr_TcCLB.511911.60:mRNA_1;Parent=TcCLB.511911.60:mRNA
TcChr10-S	EuPathDB	gene	39847	40119	.	-	.	ID=TcCLB.511911.71;description=hypothetical protein%2C conserved
TcChr10-S	EuPathDB	mRNA	39847	40119	.	-	.	ID=TcCLB.511911.71:mRNA;Parent=TcCLB.511911.71;description=hypothetical protein%2C conserved
TcChr10-S	EuPathDB	exon	39847	40119	.	-	.	ID=exon_TcCLB.511911.71-E1;Parent=TcCLB.511911.71:mRNA
TcChr10-S	EuPathDB	CDS	39847	40119	.	-	0	ID=TcCLB.511911.71:mRNA-p1-CDS1;Parent=TcCLB.511911.71:mRNA;protein_source_id=TcCLB.511911.71:mRNA-p1
TcChr10-S	UTRme	five_prime_UTR	40120	40460	57.0	-	.	ID=utr_TcCLB.511911.71:mRNA_1;Parent=TcCLB.511911.71:mRNA
TcChr10-S	EuPathDB	gene	41825	42415	.	-	.	ID=TcCLB.511911.81;description=hypothetical protein%2C conserved (pseudogene)
TcChr10-S	EuPathDB	mRNA	41825	42415	.	-	.	ID=TcCLB.511911.81:pseudogenic_transcript;Parent=TcCLB.511911.81;description=hypothetical protein%2C conserved (pseudogene)
TcChr10-S	EuPathDB	exon	41825	42415	.	-	.	ID=exon_TcCLB.511911.81-E1;Parent=TcCLB.511911.81:pseudogenic_transcript
TcChr10-S	EuPathDB	CDS	41825	42415	.	-	0	ID=TcCLB.511911.81:pseudogenic_transcript-p1-CDS1;Parent=TcCLB.511911.81:pseudogenic_transcript;protein_source_id=TcCLB.511911.81:pseudogenic_transcript-p1
TcChr10-S	UTRme	five_prime_UTR	42416	42550	76.0	-	.	ID=utr_TcCLB.511911.81:mRNA_1;Parent=TcCLB.511911.81:mRNA
TcChr10-S	EuPathDB	gene	43651	44760	.	-	.	ID=TcCLB.511911.90;description=hypothetical protein%2C conserved
TcChr10-S	EuPathDB	mRNA	43651	44760	.	-	.	ID=TcCLB.511911.90:mRNA;Parent=TcCLB.511911.90;description=hypothetical protein%2C conserved
TcChr10-S	EuPathDB	exon	43651	44760	.	-	.	ID=exon_TcCLB.511911.90-E1;Parent=TcCLB.511911.90:mRNA
TcChr10-S	EuPathDB	CDS	43651	44760	.	-	0	ID=TcCLB.511911.90:mRNA-p1-CDS1;Parent=TcCLB.511911.90:mRNA;protein_source_id=TcCLB.511911.90:mRNA-p1
TcChr10-S	UTRme	five_prime_UTR	44761	44767	72.0	-	.	ID=utr_TcCLB.511911.90:mRNA_1;Parent=TcCLB.511911.90:mRNA
TcChr10-S	EuPathDB	gene	51018	51716	.	-	.	ID=TcCLB.511911.94;description=hypothetical protein%2C conserved
TcChr10-S	EuPathDB	mRNA	51018	51716	.	-	.	ID=TcCLB.511911.94:mRNA;Parent=TcCLB.511911.94;description=hypothetical protein%2C conserved
TcChr10-S	EuPathDB	exon	51018	51716	.	-	.	ID=exon_TcCLB.511911.94-E1;Parent=TcCLB.511911.94:mRNA
TcChr10-S	EuPathDB	CDS	51018	51716	.	-	0	ID=TcCLB.511911.94:mRNA-p1-CDS1;Parent=TcCLB.511911.94:mRNA;protein_source_id=TcCLB.511911.94:mRNA-p1
TcChr10-S	UTRme	five_prime_UTR	51717	51732	96.0	-	.	ID=utr_TcCLB.511911.94:mRNA_1;Parent=TcCLB.511911.94:mRNA
TcChr10-S	EuPathDB	gene	52054	53244	.	-	.	ID=TcCLB.511911.98;description=hypothetical protein%2C conserved
TcChr10-S	EuPathDB	mRNA	52054	53244	.	-	.	ID=TcCLB.511911.98:mRNA;Parent=TcCLB.511911.98;Ontology_term=GO_0005654%3BGO_0005634;description=hypothetical protein%2C conserved
TcChr10-S	EuPathDB	exon	52054	53244	.	-	.	ID=exon_TcCLB.511911.98-E1;Parent=TcCLB.511911.98:mRNA
TcChr10-S	EuPathDB	CDS	52054	53244	.	-	0	ID=TcCLB.511911.98:mRNA-p1-CDS1;Parent=TcCLB.511911.98:mRNA;protein_source_id=TcCLB.511911.98:mRNA-p1
TcChr10-S	UTRme	five_prime_UTR	53245	53271	94.0	-	.	ID=utr_TcCLB.511911.98:mRNA_1;Parent=TcCLB.511911.98:mRNA
TcChr10-S	EuPathDB	gene	53580	54620	.	-	.	ID=TcCLB.511911.102;description=hypothetical protein%2C conserved
TcChr10-S	EuPathDB	mRNA	53580	54620	.	-	.	ID=TcCLB.511911.102:mRNA;Parent=TcCLB.511911.102;Ontology_term=GO_0005739;description=hypothetical protein%2C conserved
TcChr10-S	EuPathDB	exon	53580	54620	.	-	.	ID=exon_TcCLB.511911.102-E1;Parent=TcCLB.511911.102:mRNA
TcChr10-S	EuPathDB	CDS	53580	54620	.	-	0	ID=TcCLB.511911.102:mRNA-p1-CDS1;Parent=TcCLB.511911.102:mRNA;protein_source_id=TcCLB.511911.102:mRNA-p1
TcChr10-S	UTRme	five_prime_UTR	54621	54655	88.0	-	.	ID=utr_TcCLB.511911.102:mRNA_1;Parent=TcCLB.511911.102:mRNA
TcChr10-S	EuPathDB	gene	55123	56985	.	-	.	ID=TcCLB.511911.110;description=RNA helicase%2C putative
TcChr10-S	EuPathDB	mRNA	55123	56985	.	-	.	ID=TcCLB.511911.110:mRNA;Parent=TcCLB.511911.110;Ontology_term=GO_0005634;description=RNA helicase%2C putative
TcChr10-S	EuPathDB	exon	55123	56985	.	-	.	ID=exon_TcCLB.511911.110-E1;Parent=TcCLB.511911.110:mRNA
TcChr10-S	EuPathDB	CDS	55123	56985	.	-	0	ID=TcCLB.511911.110:mRNA-p1-CDS1;Parent=TcCLB.511911.110:mRNA;protein_source_id=TcCLB.511911.110:mRNA-p1
TcChr10-S	UTRme	five_prime_UTR	56986	57007	95.0	-	.	ID=utr_TcCLB.511911.110:mRNA_1;Parent=TcCLB.511911.110:mRNA
TcChr10-S	EuPathDB	gene	57190	58701	.	-	.	ID=TcCLB.511911.120;description=DNA polymerase eta%2C putative
TcChr10-S	EuPathDB	mRNA	57190	58701	.	-	.	ID=TcCLB.511911.120:mRNA;Parent=TcCLB.511911.120;Ontology_term=GO_0031981;description=DNA polymerase eta%2C putative
TcChr10-S	EuPathDB	exon	57190	58701	.	-	.	ID=exon_TcCLB.511911.120-E1;Parent=TcCLB.511911.120:mRNA
TcChr10-S	EuPathDB	CDS	57190	58701	.	-	0	ID=TcCLB.511911.120:mRNA-p1-CDS1;Parent=TcCLB.511911.120:mRNA;protein_source_id=TcCLB.511911.120:mRNA-p1
TcChr10-S	UTRme	five_prime_UTR	58702	58749	89.0	-	.	ID=utr_TcCLB.511911.120:mRNA_1;Parent=TcCLB.511911.120:mRNA
TcChr10-S	EuPathDB	gene	59311	61113	.	-	.	ID=TcCLB.511911.130;description=phosphoglucomutase
TcChr10-S	EuPathDB	mRNA	59311	61113	.	-	.	ID=TcCLB.511911.130:mRNA;Parent=TcCLB.511911.130;Note=5.4.2.2 (Phosphoglucomutase (alpha-D-glucose-1%2C6-bisphosphate-dependent));Ontology_term=GO_0016868;description=phosphoglucomutase
TcChr10-S	EuPathDB	exon	59311	61113	.	-	.	ID=exon_TcCLB.511911.130-E1;Parent=TcCLB.511911.130:mRNA
TcChr10-S	EuPathDB	CDS	59311	61113	.	-	0	ID=TcCLB.511911.130:mRNA-p1-CDS1;Parent=TcCLB.511911.130:mRNA;protein_source_id=TcCLB.511911.130:mRNA-p1
TcChr10-S	EuPathDB	gene	61310	62791	.	-	.	ID=TcCLB.511911.140;description=hypothetical protein%2C conserved
TcChr10-S	EuPathDB	mRNA	61310	62791	.	-	.	ID=TcCLB.511911.140:mRNA;Parent=TcCLB.511911.140;description=hypothetical protein%2C conserved
TcChr10-S	EuPathDB	exon	61310	62791	.	-	.	ID=exon_TcCLB.511911.140-E1;Parent=TcCLB.511911.140:mRNA
TcChr10-S	EuPathDB	CDS	61310	62791	.	-	0	ID=TcCLB.511911.140:mRNA-p1-CDS1;Parent=TcCLB.511911.140:mRNA;protein_source_id=TcCLB.511911.140:mRNA-p1
TcChr10-S	UTRme	five_prime_UTR	62792	62797	78.0	-	.	ID=utr_TcCLB.511911.140:mRNA_1;Parent=TcCLB.511911.140:mRNA
TcChr10-S	EuPathDB	gene	63021	63959	.	-	.	ID=TcCLB.511911.150;description=nucleotide-binding protein%2C putative
TcChr10-S	EuPathDB	mRNA	63021	63959	.	-	.	ID=TcCLB.511911.150:mRNA;Parent=TcCLB.511911.150;Ontology_term=GO_0000166,GO_0005829,GO_0002143;description=nucleotide-binding protein%2C putative
TcChr10-S	EuPathDB	exon	63021	63959	.	-	.	ID=exon_TcCLB.511911.150-E1;Parent=TcCLB.511911.150:mRNA
TcChr10-S	EuPathDB	CDS	63021	63959	.	-	0	ID=TcCLB.511911.150:mRNA-p1-CDS1;Parent=TcCLB.511911.150:mRNA;protein_source_id=TcCLB.511911.150:mRNA-p1
TcChr10-S	UTRme	five_prime_UTR	63960	63987	62.0	-	.	ID=utr_TcCLB.511911.150:mRNA_1;Parent=TcCLB.511911.150:mRNA
TcChr10-S	EuPathDB	gene	64171	65337	.	-	.	ID=TcCLB.511911.159;description=histone deacetylase 1%2C putative
TcChr10-S	EuPathDB	mRNA	64171	65337	.	-	.	ID=TcCLB.511911.159:mRNA;Parent=TcCLB.511911.159;Ontology_term=GO_0004407,GO_0005829%3BGO_0005634,GO_0031936;description=histone deacetylase 1%2C putative
TcChr10-S	EuPathDB	exon	64171	65337	.	-	.	ID=exon_TcCLB.511911.159-E1;Parent=TcCLB.511911.159:mRNA
TcChr10-S	EuPathDB	CDS	64171	65337	.	-	0	ID=TcCLB.511911.159:mRNA-p1-CDS1;Parent=TcCLB.511911.159:mRNA;protein_source_id=TcCLB.511911.159:mRNA-p1
TcChr10-S	EuPathDB	gene	65749	66558	.	+	.	ID=TcCLB.509245.10;description=hypothetical protein%2C conserved
TcChr10-S	EuPathDB	mRNA	65749	66558	.	+	.	ID=TcCLB.509245.10:mRNA;Parent=TcCLB.509245.10;Ontology_term=GO_0097014%3BGO_0005737%3BGO_0031981;description=hypothetical protein%2C conserved
TcChr10-S	EuPathDB	exon	65749	66558	.	+	.	ID=exon_TcCLB.509245.10-E1;Parent=TcCLB.509245.10:mRNA
TcChr10-S	EuPathDB	CDS	65749	66558	.	+	0	ID=TcCLB.509245.10:mRNA-p1-CDS1;Parent=TcCLB.509245.10:mRNA;protein_source_id=TcCLB.509245.10:mRNA-p1
TcChr10-S	EuPathDB	gene	66713	67327	.	+	.	ID=TcCLB.509245.20;description=hypothetical protein%2C conserved
TcChr10-S	EuPathDB	mRNA	66713	67327	.	+	.	ID=TcCLB.509245.20:mRNA;Parent=TcCLB.509245.20;description=hypothetical protein%2C conserved
TcChr10-S	EuPathDB	exon	66713	67327	.	+	.	ID=exon_TcCLB.509245.20-E1;Parent=TcCLB.509245.20:mRNA
TcChr10-S	EuPathDB	CDS	66713	67327	.	+	0	ID=TcCLB.509245.20:mRNA-p1-CDS1;Parent=TcCLB.509245.20:mRNA;protein_source_id=TcCLB.509245.20:mRNA-p1
TcChr10-S	UTRme	five_prime_UTR	67636	67699	92.0	+	.	ID=utr_TcCLB.509245.29:mRNA_1;Parent=TcCLB.509245.29:mRNA
TcChr10-S	EuPathDB	CDS	67700	68644	.	+	0	ID=TcCLB.509245.29:mRNA-p1-CDS1;Parent=TcCLB.509245.29:mRNA;protein_source_id=TcCLB.509245.29:mRNA-p1
TcChr10-S	EuPathDB	gene	67700	68646	.	+	.	ID=TcCLB.509245.29;description=hypothetical protein%2C conserved
TcChr10-S	EuPathDB	mRNA	67700	68646	.	+	.	ID=TcCLB.509245.29:mRNA;Parent=TcCLB.509245.29;description=hypothetical protein%2C conserved
TcChr10-S	EuPathDB	exon	67700	68646	.	+	.	ID=exon_TcCLB.509245.29-E1;Parent=TcCLB.509245.29:mRNA
TcChr10-S	EuPathDB	three_prime_UTR	68645	68646	.	+	.	ID=utr_TcCLB.509245.29:mRNA_1;Parent=TcCLB.509245.29:mRNA
TcChr10-S	UTRme	five_prime_UTR	97578	97682	82.0	+	.	ID=utr_TcCLB.509247.10:mRNA_1;Parent=TcCLB.509247.10:mRNA
TcChr10-S	EuPathDB	gene	97683	100502	.	+	.	ID=TcCLB.509247.10;description=hypothetical protein%2C conserved
TcChr10-S	EuPathDB	mRNA	97683	100502	.	+	.	ID=TcCLB.509247.10:mRNA;Parent=TcCLB.509247.10;description=hypothetical protein%2C conserved
TcChr10-S	EuPathDB	exon	97683	100502	.	+	.	ID=exon_TcCLB.509247.10-E1;Parent=TcCLB.509247.10:mRNA
TcChr10-S	EuPathDB	CDS	97683	100502	.	+	0	ID=TcCLB.509247.10:mRNA-p1-CDS1;Parent=TcCLB.509247.10:mRNA;protein_source_id=TcCLB.509247.10:mRNA-p1
TcChr10-S	UTRme	five_prime_UTR	101082	101141	98.0	+	.	ID=utr_TcCLB.509247.20:mRNA_1;Parent=TcCLB.509247.20:mRNA
TcChr10-S	EuPathDB	gene	101142	102017	.	+	.	ID=TcCLB.509247.20;description=ras-related protein Rab21%2C putative
TcChr10-S	EuPathDB	mRNA	101142	102017	.	+	.	ID=TcCLB.509247.20:mRNA;Parent=TcCLB.509247.20;Ontology_term=GO_0003924,GO_0007264;description=ras-related protein Rab21%2C putative
TcChr10-S	EuPathDB	exon	101142	102017	.	+	.	ID=exon_TcCLB.509247.20-E1;Parent=TcCLB.509247.20:mRNA
TcChr10-S	EuPathDB	CDS	101142	102017	.	+	0	ID=TcCLB.509247.20:mRNA-p1-CDS1;Parent=TcCLB.509247.20:mRNA;protein_source_id=TcCLB.509247.20:mRNA-p1
TcChr10-S	UTRme	five_prime_UTR	102483	103624	78.0	+	.	ID=utr_TcCLB.509247.30:mRNA_1;Parent=TcCLB.509247.30:mRNA
TcChr10-S	EuPathDB	gene	103625	110614	.	+	.	ID=TcCLB.509247.30;description=CCR4-NOT transcription complex subunit 1
TcChr10-S	EuPathDB	mRNA	103625	110614	.	+	.	ID=TcCLB.509247.30:mRNA;Parent=TcCLB.509247.30;Ontology_term=GO_0010494;description=CCR4-NOT transcription complex subunit 1
TcChr10-S	EuPathDB	exon	103625	110614	.	+	.	ID=exon_TcCLB.509247.30-E1;Parent=TcCLB.509247.30:mRNA
TcChr10-S	EuPathDB	CDS	103625	110614	.	+	0	ID=TcCLB.509247.30:mRNA-p1-CDS1;Parent=TcCLB.509247.30:mRNA;protein_source_id=TcCLB.509247.30:mRNA-p1
TcChr10-S	UTRme	five_prime_UTR	112461	112625	73.0	+	.	ID=utr_TcCLB.509247.50:mRNA_1;Parent=TcCLB.509247.50:mRNA
TcChr10-S	EuPathDB	gene	112626	114923	.	+	.	ID=TcCLB.509247.50;description=methionyl-tRNA synthetase%2C putative
TcChr10-S	EuPathDB	mRNA	112626	114923	.	+	.	ID=TcCLB.509247.50:mRNA;Parent=TcCLB.509247.50;Note=6.1.1.10 (Methionine--tRNA ligase);Ontology_term=GO_0097014%3BGO_0005737;description=methionyl-tRNA synthetase%2C putative
TcChr10-S	EuPathDB	exon	112626	114923	.	+	.	ID=exon_TcCLB.509247.50-E1;Parent=TcCLB.509247.50:mRNA
TcChr10-S	EuPathDB	CDS	112626	114923	.	+	0	ID=TcCLB.509247.50:mRNA-p1-CDS1;Parent=TcCLB.509247.50:mRNA;protein_source_id=TcCLB.509247.50:mRNA-p1
TcChr10-S	UTRme	five_prime_UTR	115653	115709	95.0	+	.	ID=utr_TcCLB.509247.60:mRNA_1;Parent=TcCLB.509247.60:mRNA
TcChr10-S	EuPathDB	gene	115710	116924	.	+	.	ID=TcCLB.509247.60;description=Temperature dependent protein affecting M2 dsRNA replication%2C putative
TcChr10-S	EuPathDB	mRNA	115710	116924	.	+	.	ID=TcCLB.509247.60:pseudogenic_transcript;Parent=TcCLB.509247.60;Ontology_term=GO_0035061;description=Temperature dependent protein affecting M2 dsRNA replication%2C putative
TcChr10-S	EuPathDB	exon	115710	116924	.	+	.	ID=exon_TcCLB.509247.60-E1;Parent=TcCLB.509247.60:pseudogenic_transcript
TcChr10-S	EuPathDB	CDS	115710	116924	.	+	0	ID=TcCLB.509247.60:pseudogenic_transcript-p1-CDS1;Parent=TcCLB.509247.60:pseudogenic_transcript;protein_source_id=TcCLB.509247.60:pseudogenic_transcript-p1
TcChr10-S	EuPathDB	gene	117027	117404	.	+	.	ID=TcCLB.504133.45;description=Temperature dependent protein affecting M2 dsRNA replication%2C putative
TcChr10-S	EuPathDB	mRNA	117027	117404	.	+	.	ID=TcCLB.504133.45:mRNA;Parent=TcCLB.504133.45;Ontology_term=GO_0035061;description=Temperature dependent protein affecting M2 dsRNA replication%2C putative
TcChr10-S	EuPathDB	exon	117027	117404	.	+	.	ID=exon_TcCLB.504133.45-E1;Parent=TcCLB.504133.45:mRNA
TcChr10-S	EuPathDB	CDS	117027	117404	.	+	0	ID=TcCLB.504133.45:mRNA-p1-CDS1;Parent=TcCLB.504133.45:mRNA;protein_source_id=TcCLB.504133.45:mRNA-p1
TcChr10-S	UTRme	five_prime_UTR	123437	123660	79.0	+	.	ID=utr_TcCLB.504133.30:mRNA_1;Parent=TcCLB.504133.30:mRNA
TcChr10-S	EuPathDB	gene	123661	126429	.	+	.	ID=TcCLB.504133.30;description=tyrosine protein kinase%2C putative
TcChr10-S	EuPathDB	mRNA	123661	126429	.	+	.	ID=TcCLB.504133.30:mRNA;Parent=TcCLB.504133.30;Ontology_term=GO_0005737;description=tyrosine protein kinase%2C putative
TcChr10-S	EuPathDB	exon	123661	126429	.	+	.	ID=exon_TcCLB.504133.30-E1;Parent=TcCLB.504133.30:mRNA
TcChr10-S	EuPathDB	CDS	123661	126429	.	+	0	ID=TcCLB.504133.30:mRNA-p1-CDS1;Parent=TcCLB.504133.30:mRNA;protein_source_id=TcCLB.504133.30:mRNA-p1
TcChr10-S	UTRme	five_prime_UTR	127179	127382	64.0	+	.	ID=utr_TcCLB.504133.15:mRNA_1;Parent=TcCLB.504133.15:mRNA
TcChr10-S	EuPathDB	gene	127383	128969	.	+	.	ID=TcCLB.504133.15;description=hypothetical protein%2C conserved (fragment)
TcChr10-S	EuPathDB	mRNA	127383	128969	.	+	.	ID=TcCLB.504133.15:mRNA;Parent=TcCLB.504133.15;description=hypothetical protein%2C conserved (fragment)
TcChr10-S	EuPathDB	exon	127383	128969	.	+	.	ID=exon_TcCLB.504133.15-E1;Parent=TcCLB.504133.15:mRNA
TcChr10-S	EuPathDB	CDS	127383	128969	.	+	0	ID=TcCLB.504133.15:mRNA-p1-CDS1;Parent=TcCLB.504133.15:mRNA;protein_source_id=TcCLB.504133.15:mRNA-p1
TcChr10-S	EuPathDB	gene	130758	137729	.	+	.	ID=TcCLB.507933.10;description=plectin%2C putative
TcChr10-S	EuPathDB	mRNA	130758	137729	.	+	.	ID=TcCLB.507933.10:mRNA;Parent=TcCLB.507933.10;description=plectin%2C putative
TcChr10-S	EuPathDB	exon	130758	137729	.	+	.	ID=exon_TcCLB.507933.10-E1;Parent=TcCLB.507933.10:mRNA
TcChr10-S	EuPathDB	CDS	130758	137729	.	+	0	ID=TcCLB.507933.10:mRNA-p1-CDS1;Parent=TcCLB.507933.10:mRNA;protein_source_id=TcCLB.507933.10:mRNA-p1
TcChr10-S	UTRme	five_prime_UTR	138640	138711	91.0	+	.	ID=utr_TcCLB.507933.20:mRNA_1;Parent=TcCLB.507933.20:mRNA
TcChr10-S	EuPathDB	gene	138712	139359	.	+	.	ID=TcCLB.507933.20;description=hypothetical protein%2C conserved
TcChr10-S	EuPathDB	mRNA	138712	139359	.	+	.	ID=TcCLB.507933.20:mRNA;Parent=TcCLB.507933.20;Ontology_term=GO_0005737;description=hypothetical protein%2C conserved
TcChr10-S	EuPathDB	exon	138712	139359	.	+	.	ID=exon_TcCLB.507933.20-E1;Parent=TcCLB.507933.20:mRNA
TcChr10-S	EuPathDB	CDS	138712	139359	.	+	0	ID=TcCLB.507933.20:mRNA-p1-CDS1;Parent=TcCLB.507933.20:mRNA;protein_source_id=TcCLB.507933.20:mRNA-p1
TcChr10-S	UTRme	five_prime_UTR	139684	139786	92.0	+	.	ID=utr_TcCLB.507933.29:mRNA_1;Parent=TcCLB.507933.29:mRNA
TcChr10-S	EuPathDB	gene	139787	140359	.	+	.	ID=TcCLB.507933.29;description=hypothetical protein%2C conserved (fragment)
TcChr10-S	EuPathDB	mRNA	139787	140359	.	+	.	ID=TcCLB.507933.29:mRNA;Parent=TcCLB.507933.29;description=hypothetical protein%2C conserved (fragment)
TcChr10-S	EuPathDB	exon	139787	140359	.	+	.	ID=exon_TcCLB.507933.29-E1;Parent=TcCLB.507933.29:mRNA
TcChr10-S	EuPathDB	CDS	139787	140359	.	+	0	ID=TcCLB.507933.29:mRNA-p1-CDS1;Parent=TcCLB.507933.29:mRNA;protein_source_id=TcCLB.507933.29:mRNA-p1
TcChr10-S	EuPathDB	gene	142305	142520	.	+	.	ID=TcCLB.506457.4;description=hypothetical protein%2C conserved
TcChr10-S	EuPathDB	mRNA	142305	142520	.	+	.	ID=TcCLB.506457.4:mRNA;Parent=TcCLB.506457.4;description=hypothetical protein%2C conserved
TcChr10-S	EuPathDB	exon	142305	142520	.	+	.	ID=exon_TcCLB.506457.4-E1;Parent=TcCLB.506457.4:mRNA
TcChr10-S	EuPathDB	CDS	142305	142520	.	+	0	ID=TcCLB.506457.4:mRNA-p1-CDS1;Parent=TcCLB.506457.4:mRNA;protein_source_id=TcCLB.506457.4:mRNA-p1
TcChr10-S	UTRme	five_prime_UTR	143472	143510	91.0	+	.	ID=utr_TcCLB.506457.10:mRNA_1;Parent=TcCLB.506457.10:mRNA
TcChr10-S	EuPathDB	gene	143511	144938	.	+	.	ID=TcCLB.506457.10;description=metallo-peptidase%2C Clan MG%2C Family M24
TcChr10-S	EuPathDB	mRNA	143511	144938	.	+	.	ID=TcCLB.506457.10:mRNA;Parent=TcCLB.506457.10;Ontology_term=GO_0008237,GO_0005737,GO_0006508;description=metallo-peptidase%2C Clan MG%2C Family M24
TcChr10-S	EuPathDB	exon	143511	144938	.	+	.	ID=exon_TcCLB.506457.10-E1;Parent=TcCLB.506457.10:mRNA
TcChr10-S	EuPathDB	CDS	143511	144938	.	+	0	ID=TcCLB.506457.10:mRNA-p1-CDS1;Parent=TcCLB.506457.10:mRNA;protein_source_id=TcCLB.506457.10:mRNA-p1
TcChr10-S	UTRme	five_prime_UTR	145851	145902	90.0	+	.	ID=utr_TcCLB.506457.20:mRNA_1;Parent=TcCLB.506457.20:mRNA
TcChr10-S	EuPathDB	gene	145903	146646	.	+	.	ID=TcCLB.506457.20;description=hypothetical protein%2C conserved
TcChr10-S	EuPathDB	mRNA	145903	146646	.	+	.	ID=TcCLB.506457.20:mRNA;Parent=TcCLB.506457.20;Ontology_term=GO_0005739;description=hypothetical protein%2C conserved
TcChr10-S	EuPathDB	exon	145903	146646	.	+	.	ID=exon_TcCLB.506457.20-E1;Parent=TcCLB.506457.20:mRNA
TcChr10-S	EuPathDB	CDS	145903	146646	.	+	0	ID=TcCLB.506457.20:mRNA-p1-CDS1;Parent=TcCLB.506457.20:mRNA;protein_source_id=TcCLB.506457.20:mRNA-p1
TcChr10-S	UTRme	five_prime_UTR	146937	146969	92.0	+	.	ID=utr_TcCLB.506457.30:mRNA_1;Parent=TcCLB.506457.30:mRNA
TcChr10-S	EuPathDB	gene	146970	147635	.	+	.	ID=TcCLB.506457.30;description=hypoxanthine-guanine phosphoribosyltransferase%2C putative
TcChr10-S	EuPathDB	mRNA	146970	147635	.	+	.	ID=TcCLB.506457.30:mRNA;Parent=TcCLB.506457.30;Ontology_term=GO_0020022%3BGO_0097014%3BGO_0005737%3BGO_0020015%3BGO_0031981;description=hypoxanthine-guanine phosphoribosyltransferase%2C putative
TcChr10-S	EuPathDB	exon	146970	147635	.	+	.	ID=exon_TcCLB.506457.30-E1;Parent=TcCLB.506457.30:mRNA
TcChr10-S	EuPathDB	CDS	146970	147635	.	+	0	ID=TcCLB.506457.30:mRNA-p1-CDS1;Parent=TcCLB.506457.30:mRNA;protein_source_id=TcCLB.506457.30:mRNA-p1
TcChr10-S	UTRme	five_prime_UTR	148673	148709	97.0	+	.	ID=utr_TcCLB.506457.40:mRNA_1;Parent=TcCLB.506457.40:mRNA
TcChr10-S	EuPathDB	gene	148710	149405	.	+	.	ID=TcCLB.506457.40;description=hypoxanthine-guanine phosphoribosyltransferase%2C putative
TcChr10-S	EuPathDB	mRNA	148710	149405	.	+	.	ID=TcCLB.506457.40:mRNA;Parent=TcCLB.506457.40;Ontology_term=GO_0020022%3BGO_0097014%3BGO_0005737%3BGO_0020015%3BGO_0031981;description=hypoxanthine-guanine phosphoribosyltransferase%2C putative
TcChr10-S	EuPathDB	exon	148710	149405	.	+	.	ID=exon_TcCLB.506457.40-E1;Parent=TcCLB.506457.40:mRNA
TcChr10-S	EuPathDB	CDS	148710	149405	.	+	0	ID=TcCLB.506457.40:mRNA-p1-CDS1;Parent=TcCLB.506457.40:mRNA;protein_source_id=TcCLB.506457.40:mRNA-p1
TcChr10-S	UTRme	five_prime_UTR	150304	150733	86.0	+	.	ID=utr_TcCLB.506457.50:mRNA_1;Parent=TcCLB.506457.50:mRNA
TcChr10-S	EuPathDB	gene	150734	153703	.	+	.	ID=TcCLB.506457.50;description=Serine/threonine-protein kinase NEK19%2C putative
TcChr10-S	EuPathDB	mRNA	150734	153703	.	+	.	ID=TcCLB.506457.50:mRNA;Parent=TcCLB.506457.50;Ontology_term=GO_0005737;description=Serine/threonine-protein kinase NEK19%2C putative
TcChr10-S	EuPathDB	exon	150734	153703	.	+	.	ID=exon_TcCLB.506457.50-E1;Parent=TcCLB.506457.50:mRNA
TcChr10-S	EuPathDB	CDS	150734	153703	.	+	0	ID=TcCLB.506457.50:mRNA-p1-CDS1;Parent=TcCLB.506457.50:mRNA;protein_source_id=TcCLB.506457.50:mRNA-p1
TcChr10-S	UTRme	five_prime_UTR	154016	154076	91.0	+	.	ID=utr_TcCLB.506457.60:mRNA_1;Parent=TcCLB.506457.60:mRNA
TcChr10-S	EuPathDB	gene	154077	155279	.	+	.	ID=TcCLB.506457.60;description=2-aminoethylphosphonate:pyruvateaminotransferase- likeprotein%2Cputative
TcChr10-S	EuPathDB	mRNA	154077	155279	.	+	.	ID=TcCLB.506457.60:mRNA;Parent=TcCLB.506457.60;description=2-aminoethylphosphonate:pyruvateaminotransferase- likeprotein%2Cputative
TcChr10-S	EuPathDB	exon	154077	155279	.	+	.	ID=exon_TcCLB.506457.60-E1;Parent=TcCLB.506457.60:mRNA
TcChr10-S	EuPathDB	CDS	154077	155279	.	+	0	ID=TcCLB.506457.60:mRNA-p1-CDS1;Parent=TcCLB.506457.60:mRNA;protein_source_id=TcCLB.506457.60:mRNA-p1
TcChr10-S	UTRme	five_prime_UTR	155625	155657	79.0	+	.	ID=utr_TcCLB.506457.70:mRNA_1;Parent=TcCLB.506457.70:mRNA
TcChr10-S	EuPathDB	gene	155658	156533	.	+	.	ID=TcCLB.506457.70;description=hypothetical protein%2C conserved
TcChr10-S	EuPathDB	mRNA	155658	156533	.	+	.	ID=TcCLB.506457.70:mRNA;Parent=TcCLB.506457.70;description=hypothetical protein%2C conserved
TcChr10-S	EuPathDB	exon	155658	156533	.	+	.	ID=exon_TcCLB.506457.70-E1;Parent=TcCLB.506457.70:mRNA
TcChr10-S	EuPathDB	CDS	155658	156533	.	+	0	ID=TcCLB.506457.70:mRNA-p1-CDS1;Parent=TcCLB.506457.70:mRNA;protein_source_id=TcCLB.506457.70:mRNA-p1
TcChr10-S	UTRme	five_prime_UTR	156540	156788	19.0	+	.	ID=utr_TcCLB.506457.80:mRNA_1;Parent=TcCLB.506457.80:mRNA
TcChr10-S	EuPathDB	gene	156789	159161	.	+	.	ID=TcCLB.506457.80;description=hypothetical protein%2C conserved
TcChr10-S	EuPathDB	mRNA	156789	159161	.	+	.	ID=TcCLB.506457.80:mRNA;Parent=TcCLB.506457.80;description=hypothetical protein%2C conserved
TcChr10-S	EuPathDB	exon	156789	159161	.	+	.	ID=exon_TcCLB.506457.80-E1;Parent=TcCLB.506457.80:mRNA
TcChr10-S	EuPathDB	CDS	156789	159161	.	+	0	ID=TcCLB.506457.80:mRNA-p1-CDS1;Parent=TcCLB.506457.80:mRNA;protein_source_id=TcCLB.506457.80:mRNA-p1
TcChr10-S	UTRme	five_prime_UTR	159526	159600	85.0	+	.	ID=utr_TcCLB.506457.90:mRNA_1;Parent=TcCLB.506457.90:mRNA
TcChr10-S	EuPathDB	gene	159601	160377	.	+	.	ID=TcCLB.506457.90;description=hypothetical protein
TcChr10-S	EuPathDB	mRNA	159601	160377	.	+	.	ID=TcCLB.506457.90:mRNA;Parent=TcCLB.506457.90;description=hypothetical protein
TcChr10-S	EuPathDB	exon	159601	160377	.	+	.	ID=exon_TcCLB.506457.90-E1;Parent=TcCLB.506457.90:mRNA
TcChr10-S	EuPathDB	CDS	159601	160377	.	+	0	ID=TcCLB.506457.90:mRNA-p1-CDS1;Parent=TcCLB.506457.90:mRNA;protein_source_id=TcCLB.506457.90:mRNA-p1
TcChr10-S	UTRme	five_prime_UTR	161008	161060	91.0	+	.	ID=utr_TcCLB.506457.99:mRNA_1;Parent=TcCLB.506457.99:mRNA
TcChr10-S	EuPathDB	gene	161061	162596	.	+	.	ID=TcCLB.506457.99;description=hypothetical protein%2C conserved
TcChr10-S	EuPathDB	mRNA	161061	162596	.	+	.	ID=TcCLB.506457.99:mRNA;Parent=TcCLB.506457.99;Ontology_term=GO_0005737;description=hypothetical protein%2C conserved
TcChr10-S	EuPathDB	exon	161061	162596	.	+	.	ID=exon_TcCLB.506457.99-E1;Parent=TcCLB.506457.99:mRNA
TcChr10-S	EuPathDB	CDS	161061	162596	.	+	0	ID=TcCLB.506457.99:mRNA-p1-CDS1;Parent=TcCLB.506457.99:mRNA;protein_source_id=TcCLB.506457.99:mRNA-p1
TcChr10-S	UTRme	five_prime_UTR	163222	163310	87.0	+	.	ID=utr_TcCLB.506457.110:mRNA_1;Parent=TcCLB.506457.110:mRNA
TcChr10-S	EuPathDB	gene	163311	165272	.	+	.	ID=TcCLB.506457.110;description=hypothetical protein%2C conserved
TcChr10-S	EuPathDB	mRNA	163311	165272	.	+	.	ID=TcCLB.506457.110:mRNA;Parent=TcCLB.506457.110;Ontology_term=GO_0005737;description=hypothetical protein%2C conserved
TcChr10-S	EuPathDB	exon	163311	165272	.	+	.	ID=exon_TcCLB.506457.110-E1;Parent=TcCLB.506457.110:mRNA
TcChr10-S	EuPathDB	CDS	163311	165272	.	+	0	ID=TcCLB.506457.110:mRNA-p1-CDS1;Parent=TcCLB.506457.110:mRNA;protein_source_id=TcCLB.506457.110:mRNA-p1
TcChr10-S	UTRme	five_prime_UTR	165521	165735	86.0	+	.	ID=utr_TcCLB.506457.120:mRNA_1;Parent=TcCLB.506457.120:mRNA
TcChr10-S	EuPathDB	gene	165736	167913	.	+	.	ID=TcCLB.506457.120;description=hypothetical protein%2C conserved
TcChr10-S	EuPathDB	mRNA	165736	167913	.	+	.	ID=TcCLB.506457.120:mRNA;Parent=TcCLB.506457.120;Ontology_term=GO_0005737;description=hypothetical protein%2C conserved
TcChr10-S	EuPathDB	exon	165736	167913	.	+	.	ID=exon_TcCLB.506457.120-E1;Parent=TcCLB.506457.120:mRNA
TcChr10-S	EuPathDB	CDS	165736	167913	.	+	0	ID=TcCLB.506457.120:mRNA-p1-CDS1;Parent=TcCLB.506457.120:mRNA;protein_source_id=TcCLB.506457.120:mRNA-p1
TcChr10-S	UTRme	five_prime_UTR	168176	168364	77.0	+	.	ID=utr_TcCLB.506457.130:mRNA_1;Parent=TcCLB.506457.130:mRNA
TcChr10-S	EuPathDB	gene	168365	171127	.	+	.	ID=TcCLB.506457.130;description=Domain of unknown function (DUF4042)%2C putative
TcChr10-S	EuPathDB	mRNA	168365	171127	.	+	.	ID=TcCLB.506457.130:mRNA;Parent=TcCLB.506457.130;description=Domain of unknown function (DUF4042)%2C putative
TcChr10-S	EuPathDB	exon	168365	171127	.	+	.	ID=exon_TcCLB.506457.130-E1;Parent=TcCLB.506457.130:mRNA
TcChr10-S	EuPathDB	CDS	168365	171127	.	+	0	ID=TcCLB.506457.130:mRNA-p1-CDS1;Parent=TcCLB.506457.130:mRNA;protein_source_id=TcCLB.506457.130:mRNA-p1
TcChr10-S	UTRme	five_prime_UTR	171349	171446	92.0	+	.	ID=utr_TcCLB.506457.140:mRNA_1;Parent=TcCLB.506457.140:mRNA
TcChr10-S	EuPathDB	gene	171447	172697	.	+	.	ID=TcCLB.506457.140;description=hypothetical protein%2C conserved
TcChr10-S	EuPathDB	mRNA	171447	172697	.	+	.	ID=TcCLB.506457.140:mRNA;Parent=TcCLB.506457.140;Ontology_term=GO_0005737;description=hypothetical protein%2C conserved
TcChr10-S	EuPathDB	exon	171447	172697	.	+	.	ID=exon_TcCLB.506457.140-E1;Parent=TcCLB.506457.140:mRNA
TcChr10-S	EuPathDB	CDS	171447	172697	.	+	0	ID=TcCLB.506457.140:mRNA-p1-CDS1;Parent=TcCLB.506457.140:mRNA;protein_source_id=TcCLB.506457.140:mRNA-p1
TcChr10-S	UTRme	five_prime_UTR	173123	173140	72.0	+	.	ID=utr_TcCLB.506457.149:mRNA_1;Parent=TcCLB.506457.149:mRNA
TcChr10-S	EuPathDB	gene	173141	174244	.	+	.	ID=TcCLB.506457.149;description=hypothetical protein%2C conserved (fragment)
TcChr10-S	EuPathDB	mRNA	173141	174244	.	+	.	ID=TcCLB.506457.149:mRNA;Parent=TcCLB.506457.149;description=hypothetical protein%2C conserved (fragment)
TcChr10-S	EuPathDB	exon	173141	174244	.	+	.	ID=exon_TcCLB.506457.149-E1;Parent=TcCLB.506457.149:mRNA
TcChr10-S	EuPathDB	CDS	173141	174244	.	+	0	ID=TcCLB.506457.149:mRNA-p1-CDS1;Parent=TcCLB.506457.149:mRNA;protein_source_id=TcCLB.506457.149:mRNA-p1
TcChr10-S	EuPathDB	gene	175187	175588	.	+	.	ID=TcCLB.509967.3;description=hypothetical protein%2C conserved (pseudogene)
TcChr10-S	EuPathDB	mRNA	175187	175588	.	+	.	ID=TcCLB.509967.3:pseudogenic_transcript;Parent=TcCLB.509967.3;description=hypothetical protein%2C conserved (pseudogene)
TcChr10-S	EuPathDB	exon	175187	175588	.	+	.	ID=exon_TcCLB.509967.3-E1;Parent=TcCLB.509967.3:pseudogenic_transcript
TcChr10-S	EuPathDB	CDS	175187	175588	.	+	0	ID=TcCLB.509967.3:pseudogenic_transcript-p1-CDS1;Parent=TcCLB.509967.3:pseudogenic_transcript;protein_source_id=TcCLB.509967.3:pseudogenic_transcript-p1
TcChr10-S	UTRme	five_prime_UTR	175938	175967	93.0	+	.	ID=utr_TcCLB.509967.7:mRNA_1;Parent=TcCLB.509967.7:mRNA
TcChr10-S	EuPathDB	gene	175968	176222	.	+	.	ID=TcCLB.509967.7;description=hypothetical protein%2C conserved
TcChr10-S	EuPathDB	mRNA	175968	176222	.	+	.	ID=TcCLB.509967.7:mRNA;Parent=TcCLB.509967.7;description=hypothetical protein%2C conserved
TcChr10-S	EuPathDB	exon	175968	176222	.	+	.	ID=exon_TcCLB.509967.7-E1;Parent=TcCLB.509967.7:mRNA
TcChr10-S	EuPathDB	CDS	175968	176222	.	+	0	ID=TcCLB.509967.7:mRNA-p1-CDS1;Parent=TcCLB.509967.7:mRNA;protein_source_id=TcCLB.509967.7:mRNA-p1
TcChr10-S	UTRme	five_prime_UTR	176516	176571	95.0	+	.	ID=utr_TcCLB.509967.10:mRNA_1;Parent=TcCLB.509967.10:mRNA
TcChr10-S	EuPathDB	gene	176572	177099	.	+	.	ID=TcCLB.509967.10;description=Domain of unknown function (DUF4499)%2C putative
TcChr10-S	EuPathDB	mRNA	176572	177099	.	+	.	ID=TcCLB.509967.10:mRNA;Parent=TcCLB.509967.10;Ontology_term=GO_0005783%3BGO_0005635;description=Domain of unknown function (DUF4499)%2C putative
TcChr10-S	EuPathDB	exon	176572	177099	.	+	.	ID=exon_TcCLB.509967.10-E1;Parent=TcCLB.509967.10:mRNA
TcChr10-S	EuPathDB	CDS	176572	177099	.	+	0	ID=TcCLB.509967.10:mRNA-p1-CDS1;Parent=TcCLB.509967.10:mRNA;protein_source_id=TcCLB.509967.10:mRNA-p1
TcChr10-S	EuPathDB	gene	177380	181174	.	+	.	ID=TcCLB.509967.20;description=mismatch repair protein MSH4%2C putative
TcChr10-S	EuPathDB	mRNA	177380	181174	.	+	.	ID=TcCLB.509967.20:mRNA;Parent=TcCLB.509967.20;Ontology_term=GO_0005737;description=mismatch repair protein MSH4%2C putative
TcChr10-S	EuPathDB	exon	177380	181174	.	+	.	ID=exon_TcCLB.509967.20-E1;Parent=TcCLB.509967.20:mRNA
TcChr10-S	EuPathDB	CDS	177380	181174	.	+	0	ID=TcCLB.509967.20:mRNA-p1-CDS1;Parent=TcCLB.509967.20:mRNA;protein_source_id=TcCLB.509967.20:mRNA-p1
TcChr10-S	EuPathDB	gene	181531	183135	.	+	.	ID=TcCLB.509967.30;description=aspartyl-tRNA synthetase%2C putative
TcChr10-S	EuPathDB	mRNA	181531	183135	.	+	.	ID=TcCLB.509967.30:mRNA;Parent=TcCLB.509967.30;Ontology_term=GO_0005737;description=aspartyl-tRNA synthetase%2C putative
TcChr10-S	EuPathDB	exon	181531	183135	.	+	.	ID=exon_TcCLB.509967.30-E1;Parent=TcCLB.509967.30:mRNA
TcChr10-S	EuPathDB	CDS	181531	183135	.	+	0	ID=TcCLB.509967.30:mRNA-p1-CDS1;Parent=TcCLB.509967.30:mRNA;protein_source_id=TcCLB.509967.30:mRNA-p1
TcChr10-S	UTRme	five_prime_UTR	183356	183357	91.0	+	.	ID=utr_TcCLB.509967.40:mRNA_1;Parent=TcCLB.509967.40:mRNA
TcChr10-S	EuPathDB	gene	183358	184173	.	+	.	ID=TcCLB.509967.40;description=Aminoacyl-tRNA editing domain containing protein%2C putative
TcChr10-S	EuPathDB	mRNA	183358	184173	.	+	.	ID=TcCLB.509967.40:mRNA;Parent=TcCLB.509967.40;Ontology_term=GO_0005737,GO_0010608;description=Aminoacyl-tRNA editing domain containing protein%2C putative
TcChr10-S	EuPathDB	exon	183358	184173	.	+	.	ID=exon_TcCLB.509967.40-E1;Parent=TcCLB.509967.40:mRNA
TcChr10-S	EuPathDB	CDS	183358	184173	.	+	0	ID=TcCLB.509967.40:mRNA-p1-CDS1;Parent=TcCLB.509967.40:mRNA;protein_source_id=TcCLB.509967.40:mRNA-p1
TcChr10-S	UTRme	five_prime_UTR	184534	184621	94.0	+	.	ID=utr_TcCLB.509967.50:mRNA_1;Parent=TcCLB.509967.50:mRNA
TcChr10-S	EuPathDB	gene	184622	185329	.	+	.	ID=TcCLB.509967.50;description=hypothetical protein%2C conserved
TcChr10-S	EuPathDB	mRNA	184622	185329	.	+	.	ID=TcCLB.509967.50:mRNA;Parent=TcCLB.509967.50;Ontology_term=GO_0020023%3BGO_0005739;description=hypothetical protein%2C conserved
TcChr10-S	EuPathDB	exon	184622	185329	.	+	.	ID=exon_TcCLB.509967.50-E1;Parent=TcCLB.509967.50:mRNA
TcChr10-S	EuPathDB	CDS	184622	185329	.	+	0	ID=TcCLB.509967.50:mRNA-p1-CDS1;Parent=TcCLB.509967.50:mRNA;protein_source_id=TcCLB.509967.50:mRNA-p1
TcChr10-S	UTRme	five_prime_UTR	185633	185734	86.0	+	.	ID=utr_TcCLB.509967.60:mRNA_1;Parent=TcCLB.509967.60:mRNA
TcChr10-S	EuPathDB	gene	185735	186748	.	+	.	ID=TcCLB.509967.60;description=hypothetical protein%2C conserved
TcChr10-S	EuPathDB	mRNA	185735	186748	.	+	.	ID=TcCLB.509967.60:mRNA;Parent=TcCLB.509967.60;Ontology_term=GO_0009986%3BGO_0005739;description=hypothetical protein%2C conserved
TcChr10-S	EuPathDB	exon	185735	186748	.	+	.	ID=exon_TcCLB.509967.60-E1;Parent=TcCLB.509967.60:mRNA
TcChr10-S	EuPathDB	CDS	185735	186748	.	+	0	ID=TcCLB.509967.60:mRNA-p1-CDS1;Parent=TcCLB.509967.60:mRNA;protein_source_id=TcCLB.509967.60:mRNA-p1
TcChr10-S	UTRme	five_prime_UTR	187243	187409	51.0	+	.	ID=utr_TcCLB.509967.70:mRNA_1;Parent=TcCLB.509967.70:mRNA
TcChr10-S	EuPathDB	gene	187410	189455	.	+	.	ID=TcCLB.509967.70;description=katanin%2C putative
TcChr10-S	EuPathDB	mRNA	187410	189455	.	+	.	ID=TcCLB.509967.70:mRNA;Parent=TcCLB.509967.70;description=katanin%2C putative
TcChr10-S	EuPathDB	exon	187410	189455	.	+	.	ID=exon_TcCLB.509967.70-E1;Parent=TcCLB.509967.70:mRNA
TcChr10-S	EuPathDB	CDS	187410	189455	.	+	0	ID=TcCLB.509967.70:mRNA-p1-CDS1;Parent=TcCLB.509967.70:mRNA;protein_source_id=TcCLB.509967.70:mRNA-p1
TcChr10-S	UTRme	five_prime_UTR	190442	190537	99.0	+	.	ID=utr_TcCLB.509967.80:mRNA_1;Parent=TcCLB.509967.80:mRNA
TcChr10-S	EuPathDB	gene	190538	191575	.	+	.	ID=TcCLB.509967.80;description=Programmed cell death protein 2%2C C-terminal putative domain containing protein%2C putative
TcChr10-S	EuPathDB	mRNA	190538	191575	.	+	.	ID=TcCLB.509967.80:mRNA;Parent=TcCLB.509967.80;Ontology_term=GO_0005737;description=Programmed cell death protein 2%2C C-terminal putative domain containing protein%2C putative
TcChr10-S	EuPathDB	exon	190538	191575	.	+	.	ID=exon_TcCLB.509967.80-E1;Parent=TcCLB.509967.80:mRNA
TcChr10-S	EuPathDB	CDS	190538	191575	.	+	0	ID=TcCLB.509967.80:mRNA-p1-CDS1;Parent=TcCLB.509967.80:mRNA;protein_source_id=TcCLB.509967.80:mRNA-p1
TcChr10-S	UTRme	five_prime_UTR	191916	192080	61.0	+	.	ID=utr_TcCLB.509967.90:mRNA_1;Parent=TcCLB.509967.90:mRNA
TcChr10-S	EuPathDB	gene	192081	194303	.	+	.	ID=TcCLB.509967.90;description=hypothetical protein%2C conserved
TcChr10-S	EuPathDB	mRNA	192081	194303	.	+	.	ID=TcCLB.509967.90:mRNA;Parent=TcCLB.509967.90;description=hypothetical protein%2C conserved
TcChr10-S	EuPathDB	exon	192081	194303	.	+	.	ID=exon_TcCLB.509967.90-E1;Parent=TcCLB.509967.90:mRNA
TcChr10-S	EuPathDB	CDS	192081	194303	.	+	0	ID=TcCLB.509967.90:mRNA-p1-CDS1;Parent=TcCLB.509967.90:mRNA;protein_source_id=TcCLB.509967.90:mRNA-p1
TcChr10-S	UTRme	five_prime_UTR	194968	195047	93.0	+	.	ID=utr_TcCLB.509967.100:mRNA_1;Parent=TcCLB.509967.100:mRNA
TcChr10-S	EuPathDB	gene	195048	196580	.	+	.	ID=TcCLB.509967.100;description=hypothetical protein%2C conserved (pseudogene)
TcChr10-S	EuPathDB	mRNA	195048	196580	.	+	.	ID=TcCLB.509967.100:pseudogenic_transcript;Parent=TcCLB.509967.100;description=hypothetical protein%2C conserved (pseudogene)
TcChr10-S	EuPathDB	exon	195048	196580	.	+	.	ID=exon_TcCLB.509967.100-E1;Parent=TcCLB.509967.100:pseudogenic_transcript
TcChr10-S	EuPathDB	CDS	195048	196580	.	+	0	ID=TcCLB.509967.100:pseudogenic_transcript-p1-CDS1;Parent=TcCLB.509967.100:pseudogenic_transcript;protein_source_id=TcCLB.509967.100:pseudogenic_transcript-p1
TcChr10-S	UTRme	five_prime_UTR	196778	197108	85.0	+	.	ID=utr_TcCLB.509967.120:mRNA_1;Parent=TcCLB.509967.120:mRNA
TcChr10-S	EuPathDB	gene	197109	202346	.	+	.	ID=TcCLB.509967.120;description=intraflagellar transport protein 172%2C putative
TcChr10-S	EuPathDB	mRNA	197109	202346	.	+	.	ID=TcCLB.509967.120:pseudogenic_transcript;Parent=TcCLB.509967.120;Ontology_term=GO_0036064%3BGO_0030990%3BGO_0031514,GO_0035735;description=intraflagellar transport protein 172%2C putative
TcChr10-S	EuPathDB	exon	197109	202346	.	+	.	ID=exon_TcCLB.509967.120-E1;Parent=TcCLB.509967.120:pseudogenic_transcript
TcChr10-S	EuPathDB	CDS	197109	202346	.	+	0	ID=TcCLB.509967.120:pseudogenic_transcript-p1-CDS1;Parent=TcCLB.509967.120:pseudogenic_transcript;protein_source_id=TcCLB.509967.120:pseudogenic_transcript-p1
TcChr10-S	UTRme	five_prime_UTR	202762	202966	85.0	+	.	ID=utr_TcCLB.509967.140:mRNA_1;Parent=TcCLB.509967.140:mRNA
TcChr10-S	EuPathDB	gene	202967	203392	.	+	.	ID=TcCLB.509967.140;description=hypothetical protein%2C conserved
TcChr10-S	EuPathDB	mRNA	202967	203392	.	+	.	ID=TcCLB.509967.140:mRNA;Parent=TcCLB.509967.140;Ontology_term=GO_0030964%3BGO_0005739;description=hypothetical protein%2C conserved
TcChr10-S	EuPathDB	exon	202967	203392	.	+	.	ID=exon_TcCLB.509967.140-E1;Parent=TcCLB.509967.140:mRNA
TcChr10-S	EuPathDB	CDS	202967	203392	.	+	0	ID=TcCLB.509967.140:mRNA-p1-CDS1;Parent=TcCLB.509967.140:mRNA;protein_source_id=TcCLB.509967.140:mRNA-p1
TcChr10-S	UTRme	five_prime_UTR	203952	204078	82.0	+	.	ID=utr_TcCLB.509967.150:mRNA_1;Parent=TcCLB.509967.150:mRNA
TcChr10-S	EuPathDB	gene	204079	207606	.	+	.	ID=TcCLB.509967.150;description=hypothetical protein%2C conserved
TcChr10-S	EuPathDB	mRNA	204079	207606	.	+	.	ID=TcCLB.509967.150:mRNA;Parent=TcCLB.509967.150;description=hypothetical protein%2C conserved
TcChr10-S	EuPathDB	exon	204079	207606	.	+	.	ID=exon_TcCLB.509967.150-E1;Parent=TcCLB.509967.150:mRNA
TcChr10-S	EuPathDB	CDS	204079	207606	.	+	0	ID=TcCLB.509967.150:mRNA-p1-CDS1;Parent=TcCLB.509967.150:mRNA;protein_source_id=TcCLB.509967.150:mRNA-p1
TcChr10-S	UTRme	five_prime_UTR	207951	208134	88.0	+	.	ID=utr_TcCLB.509967.160:mRNA_1;Parent=TcCLB.509967.160:mRNA
TcChr10-S	EuPathDB	gene	208135	209562	.	+	.	ID=TcCLB.509967.160;description=epsilon tubulin%2C putative
TcChr10-S	EuPathDB	mRNA	208135	209562	.	+	.	ID=TcCLB.509967.160:mRNA;Parent=TcCLB.509967.160;Ontology_term=GO_0005737;description=epsilon tubulin%2C putative
TcChr10-S	EuPathDB	exon	208135	209562	.	+	.	ID=exon_TcCLB.509967.160-E1;Parent=TcCLB.509967.160:mRNA
TcChr10-S	EuPathDB	CDS	208135	209562	.	+	0	ID=TcCLB.509967.160:mRNA-p1-CDS1;Parent=TcCLB.509967.160:mRNA;protein_source_id=TcCLB.509967.160:mRNA-p1
TcChr10-S	UTRme	five_prime_UTR	209921	210027	87.0	+	.	ID=utr_TcCLB.509967.170:mRNA_1;Parent=TcCLB.509967.170:mRNA
TcChr10-S	EuPathDB	gene	210028	210870	.	+	.	ID=TcCLB.509967.170;description=dynein arm light chain%2C putative
TcChr10-S	EuPathDB	mRNA	210028	210870	.	+	.	ID=TcCLB.509967.170:mRNA;Parent=TcCLB.509967.170;description=dynein arm light chain%2C putative
TcChr10-S	EuPathDB	exon	210028	210870	.	+	.	ID=exon_TcCLB.509967.170-E1;Parent=TcCLB.509967.170:mRNA
TcChr10-S	EuPathDB	CDS	210028	210870	.	+	0	ID=TcCLB.509967.170:mRNA-p1-CDS1;Parent=TcCLB.509967.170:mRNA;protein_source_id=TcCLB.509967.170:mRNA-p1
TcChr10-S	UTRme	five_prime_UTR	211345	211462	84.0	+	.	ID=utr_TcCLB.509967.180:mRNA_1;Parent=TcCLB.509967.180:mRNA
TcChr10-S	EuPathDB	gene	211463	213439	.	+	.	ID=TcCLB.509967.180;description=hypothetical protein%2C conserved
TcChr10-S	EuPathDB	mRNA	211463	213439	.	+	.	ID=TcCLB.509967.180:mRNA;Parent=TcCLB.509967.180;Ontology_term=GO_0097542%3BGO_0005737;description=hypothetical protein%2C conserved
TcChr10-S	EuPathDB	exon	211463	213439	.	+	.	ID=exon_TcCLB.509967.180-E1;Parent=TcCLB.509967.180:mRNA
TcChr10-S	EuPathDB	CDS	211463	213439	.	+	0	ID=TcCLB.509967.180:mRNA-p1-CDS1;Parent=TcCLB.509967.180:mRNA;protein_source_id=TcCLB.509967.180:mRNA-p1
TcChr10-S	UTRme	five_prime_UTR	214087	214708	87.0	+	.	ID=utr_TcCLB.509967.189:mRNA_1;Parent=TcCLB.509967.189:mRNA
TcChr10-S	EuPathDB	gene	214709	215329	.	+	.	ID=TcCLB.509967.189;description=kinesin%2C putative (fragment)
TcChr10-S	EuPathDB	mRNA	214709	215329	.	+	.	ID=TcCLB.509967.189:mRNA;Parent=TcCLB.509967.189;Ontology_term=GO_0005737;description=kinesin%2C putative (fragment)
TcChr10-S	EuPathDB	exon	214709	215329	.	+	.	ID=exon_TcCLB.509967.189-E1;Parent=TcCLB.509967.189:mRNA
TcChr10-S	EuPathDB	CDS	214709	215329	.	+	0	ID=TcCLB.509967.189:mRNA-p1-CDS1;Parent=TcCLB.509967.189:mRNA;protein_source_id=TcCLB.509967.189:mRNA-p1
TcChr10-S	EuPathDB	gene	215432	216577	.	+	.	ID=TcCLB.426397.9;description=kinesin%2C putative (fragment)
TcChr10-S	EuPathDB	mRNA	215432	216577	.	+	.	ID=TcCLB.426397.9:mRNA;Parent=TcCLB.426397.9;Ontology_term=GO_0005737;description=kinesin%2C putative (fragment)
TcChr10-S	EuPathDB	exon	215432	216577	.	+	.	ID=exon_TcCLB.426397.9-E1;Parent=TcCLB.426397.9:mRNA
TcChr10-S	EuPathDB	CDS	215432	216577	.	+	0	ID=TcCLB.426397.9:mRNA-p1-CDS1;Parent=TcCLB.426397.9:mRNA;protein_source_id=TcCLB.426397.9:mRNA-p1
TcChr10-S	UTRme	five_prime_UTR	221833	221977	87.0	+	.	ID=utr_TcCLB.504181.10:mRNA_1;Parent=TcCLB.504181.10:mRNA
TcChr10-S	EuPathDB	gene	221978	222547	.	+	.	ID=TcCLB.504181.10;description=60S ribosomal protein L9%2C putative
TcChr10-S	EuPathDB	mRNA	221978	222547	.	+	.	ID=TcCLB.504181.10:mRNA;Parent=TcCLB.504181.10;Ontology_term=GO_0005737;description=60S ribosomal protein L9%2C putative
TcChr10-S	EuPathDB	exon	221978	222547	.	+	.	ID=exon_TcCLB.504181.10-E1;Parent=TcCLB.504181.10:mRNA
TcChr10-S	EuPathDB	CDS	221978	222547	.	+	0	ID=TcCLB.504181.10:mRNA-p1-CDS1;Parent=TcCLB.504181.10:mRNA;protein_source_id=TcCLB.504181.10:mRNA-p1
TcChr10-S	UTRme	five_prime_UTR	222851	222881	92.0	+	.	ID=utr_TcCLB.504181.20:mRNA_1;Parent=TcCLB.504181.20:mRNA
TcChr10-S	EuPathDB	gene	222882	223313	.	+	.	ID=TcCLB.504181.20;description=40S ribosomal protein S23%2C putative
TcChr10-S	EuPathDB	mRNA	222882	223313	.	+	.	ID=TcCLB.504181.20:mRNA;Parent=TcCLB.504181.20;description=40S ribosomal protein S23%2C putative
TcChr10-S	EuPathDB	exon	222882	223313	.	+	.	ID=exon_TcCLB.504181.20-E1;Parent=TcCLB.504181.20:mRNA
TcChr10-S	EuPathDB	CDS	222882	223313	.	+	0	ID=TcCLB.504181.20:mRNA-p1-CDS1;Parent=TcCLB.504181.20:mRNA;protein_source_id=TcCLB.504181.20:mRNA-p1
TcChr10-S	UTRme	five_prime_UTR	223663	223676	93.0	+	.	ID=utr_TcCLB.504181.30:mRNA_1;Parent=TcCLB.504181.30:mRNA
TcChr10-S	EuPathDB	gene	223677	224108	.	+	.	ID=TcCLB.504181.30;description=40S ribosomal protein S23%2C putative
TcChr10-S	EuPathDB	mRNA	223677	224108	.	+	.	ID=TcCLB.504181.30:mRNA;Parent=TcCLB.504181.30;description=40S ribosomal protein S23%2C putative
TcChr10-S	EuPathDB	exon	223677	224108	.	+	.	ID=exon_TcCLB.504181.30-E1;Parent=TcCLB.504181.30:mRNA
TcChr10-S	EuPathDB	CDS	223677	224108	.	+	0	ID=TcCLB.504181.30:mRNA-p1-CDS1;Parent=TcCLB.504181.30:mRNA;protein_source_id=TcCLB.504181.30:mRNA-p1
TcChr10-S	UTRme	five_prime_UTR	224497	224811	93.0	+	.	ID=utr_TcCLB.504181.40:mRNA_1;Parent=TcCLB.504181.40:mRNA
TcChr10-S	EuPathDB	gene	224812	225717	.	+	.	ID=TcCLB.504181.40;description=cdc2-related kinase 1
TcChr10-S	EuPathDB	mRNA	224812	225717	.	+	.	ID=TcCLB.504181.40:mRNA;Parent=TcCLB.504181.40;Note=2.7.11.1 (Non-specific serine/threonine protein kinase);Ontology_term=GO_0097472,GO_0005737%3BGO_0000262%3BGO_0005741%3BGO_0005739%3BGO_0005634,GO_0007049%3BGO_0006468;description=cdc2-related kinase 1
TcChr10-S	EuPathDB	exon	224812	225717	.	+	.	ID=exon_TcCLB.504181.40-E1;Parent=TcCLB.504181.40:mRNA
TcChr10-S	EuPathDB	CDS	224812	225717	.	+	0	ID=TcCLB.504181.40:mRNA-p1-CDS1;Parent=TcCLB.504181.40:mRNA;protein_source_id=TcCLB.504181.40:mRNA-p1
TcChr10-S	UTRme	five_prime_UTR	226459	226714	91.0	+	.	ID=utr_TcCLB.504181.50:mRNA_1;Parent=TcCLB.504181.50:mRNA
TcChr10-S	EuPathDB	gene	226715	227329	.	+	.	ID=TcCLB.504181.50;description=T-complex protein 1%2C delta subunit%2C putative
TcChr10-S	EuPathDB	mRNA	226715	227329	.	+	.	ID=TcCLB.504181.50:mRNA;Parent=TcCLB.504181.50;description=T-complex protein 1%2C delta subunit%2C putative
TcChr10-S	EuPathDB	exon	226715	227329	.	+	.	ID=exon_TcCLB.504181.50-E1;Parent=TcCLB.504181.50:mRNA
TcChr10-S	EuPathDB	CDS	226715	227329	.	+	0	ID=TcCLB.504181.50:mRNA-p1-CDS1;Parent=TcCLB.504181.50:mRNA;protein_source_id=TcCLB.504181.50:mRNA-p1
TcChr10-S	EuPathDB	gene	228267	228665	.	+	.	ID=TcCLB.508671.10;description=serine carboxypeptidase (CBP1)%2C putative
TcChr10-S	EuPathDB	mRNA	228267	228665	.	+	.	ID=TcCLB.508671.10:mRNA;Parent=TcCLB.508671.10;description=serine carboxypeptidase (CBP1)%2C putative
TcChr10-S	EuPathDB	exon	228267	228665	.	+	.	ID=exon_TcCLB.508671.10-E1;Parent=TcCLB.508671.10:mRNA
TcChr10-S	EuPathDB	CDS	228267	228665	.	+	0	ID=TcCLB.508671.10:mRNA-p1-CDS1;Parent=TcCLB.508671.10:mRNA;protein_source_id=TcCLB.508671.10:mRNA-p1
TcChr10-S	UTRme	five_prime_UTR	229370	229441	57.0	+	.	ID=utr_TcCLB.508671.20:mRNA_1;Parent=TcCLB.508671.20:mRNA
TcChr10-S	EuPathDB	gene	229442	231034	.	+	.	ID=TcCLB.508671.20;description=serine peptidase%2C Clan SC%2C Family S10%2C putative
TcChr10-S	EuPathDB	mRNA	229442	231034	.	+	.	ID=TcCLB.508671.20:mRNA;Parent=TcCLB.508671.20;Note=3.4.16.5 (Carboxypeptidase C);description=serine peptidase%2C Clan SC%2C Family S10%2C putative
TcChr10-S	EuPathDB	exon	229442	231034	.	+	.	ID=exon_TcCLB.508671.20-E1;Parent=TcCLB.508671.20:mRNA
TcChr10-S	EuPathDB	CDS	229442	231034	.	+	0	ID=TcCLB.508671.20:mRNA-p1-CDS1;Parent=TcCLB.508671.20:mRNA;protein_source_id=TcCLB.508671.20:mRNA-p1
TcChr10-S	EuPathDB	gene	231841	231914	.	+	.	ID=TcCLB.510987.10;description=C/D small nucleolar RNA (snoRNA)%2C TB11C1C2%2C 5' partial
TcChr10-S	EuPathDB	snoRNA	231841	231914	.	+	.	ID=TcCLB.510987.10:snoRNA;Parent=TcCLB.510987.10;description=C/D small nucleolar RNA (snoRNA)%2C TB11C1C2%2C 5' partial
TcChr10-S	EuPathDB	exon	231841	231914	.	+	.	ID=exon_TcCLB.510987.10-E1;Parent=TcCLB.510987.10:snoRNA
TcChr10-S	EuPathDB	gene	232692	232776	.	+	.	ID=TcCLB.510987.20;description=C/D small nucleolar RNA (snoRNA)%2C TB11C1C2
TcChr10-S	EuPathDB	snoRNA	232692	232776	.	+	.	ID=TcCLB.510987.20:snoRNA;Parent=TcCLB.510987.20;description=C/D small nucleolar RNA (snoRNA)%2C TB11C1C2
TcChr10-S	EuPathDB	exon	232692	232776	.	+	.	ID=exon_TcCLB.510987.20-E1;Parent=TcCLB.510987.20:snoRNA
TcChr10-S	EuPathDB	gene	234843	235976	.	-	.	ID=TcCLB.508673.20;description=UDP-Gal or UDP-GlcNAc-dependent glycosyltransferase%2C putative
TcChr10-S	EuPathDB	mRNA	234843	235976	.	-	.	ID=TcCLB.508673.20:mRNA;Parent=TcCLB.508673.20;description=UDP-Gal or UDP-GlcNAc-dependent glycosyltransferase%2C putative
TcChr10-S	EuPathDB	exon	234843	235976	.	-	.	ID=exon_TcCLB.508673.20-E1;Parent=TcCLB.508673.20:mRNA
TcChr10-S	EuPathDB	CDS	234843	235976	.	-	0	ID=TcCLB.508673.20:mRNA-p1-CDS1;Parent=TcCLB.508673.20:mRNA;protein_source_id=TcCLB.508673.20:mRNA-p1
TcChr10-S	EuPathDB	gene	252150	255272	.	-	.	ID=TcCLB.511129.40;description=trans-sialidase%2C Group III%2C putative
TcChr10-S	EuPathDB	mRNA	252150	255272	.	-	.	ID=TcCLB.511129.40:mRNA;Parent=TcCLB.511129.40;description=trans-sialidase%2C Group III%2C putative
TcChr10-S	EuPathDB	exon	252150	255272	.	-	.	ID=exon_TcCLB.511129.40-E1;Parent=TcCLB.511129.40:mRNA
TcChr10-S	EuPathDB	CDS	252150	255272	.	-	0	ID=TcCLB.511129.40:mRNA-p1-CDS1;Parent=TcCLB.511129.40:mRNA;protein_source_id=TcCLB.511129.40:mRNA-p1
TcChr10-S	UTRme	five_prime_UTR	255273	255363	69.0	-	.	ID=utr_TcCLB.511129.40:mRNA_1;Parent=TcCLB.511129.40:mRNA
TcChr10-S	EuPathDB	gene	256887	257408	.	-	.	ID=TcCLB.511129.47;description=hypothetical protein%2C conserved (pseudogene)
TcChr10-S	EuPathDB	mRNA	256887	257408	.	-	.	ID=TcCLB.511129.47:pseudogenic_transcript;Parent=TcCLB.511129.47;description=hypothetical protein%2C conserved (pseudogene)
TcChr10-S	EuPathDB	exon	256887	257408	.	-	.	ID=exon_TcCLB.511129.47-E1;Parent=TcCLB.511129.47:pseudogenic_transcript
TcChr10-S	EuPathDB	CDS	256887	257408	.	-	0	ID=TcCLB.511129.47:pseudogenic_transcript-p1-CDS1;Parent=TcCLB.511129.47:pseudogenic_transcript;protein_source_id=TcCLB.511129.47:pseudogenic_transcript-p1
TcChr10-S	EuPathDB	gene	259015	259629	.	-	.	ID=TcCLB.511129.54;description=hypothetical protein%2C conserved (pseudogene)
TcChr10-S	EuPathDB	mRNA	259015	259629	.	-	.	ID=TcCLB.511129.54:pseudogenic_transcript;Parent=TcCLB.511129.54;description=hypothetical protein%2C conserved (pseudogene)
TcChr10-S	EuPathDB	exon	259015	259629	.	-	.	ID=exon_TcCLB.511129.54-E1;Parent=TcCLB.511129.54:pseudogenic_transcript
TcChr10-S	EuPathDB	CDS	259015	259629	.	-	0	ID=TcCLB.511129.54:pseudogenic_transcript-p1-CDS1;Parent=TcCLB.511129.54:pseudogenic_transcript;protein_source_id=TcCLB.511129.54:pseudogenic_transcript-p1
TcChr10-S	UTRme	five_prime_UTR	259630	259759	73.0	-	.	ID=utr_TcCLB.511129.54:mRNA_1;Parent=TcCLB.511129.54:mRNA
TcChr10-S	EuPathDB	gene	260876	261982	.	-	.	ID=TcCLB.511129.60;description=hypothetical protein%2C conserved
TcChr10-S	EuPathDB	mRNA	260876	261982	.	-	.	ID=TcCLB.511129.60:mRNA;Parent=TcCLB.511129.60;description=hypothetical protein%2C conserved
TcChr10-S	EuPathDB	exon	260876	261982	.	-	.	ID=exon_TcCLB.511129.60-E1;Parent=TcCLB.511129.60:mRNA
TcChr10-S	EuPathDB	CDS	260876	261982	.	-	0	ID=TcCLB.511129.60:mRNA-p1-CDS1;Parent=TcCLB.511129.60:mRNA;protein_source_id=TcCLB.511129.60:mRNA-p1
TcChr10-S	UTRme	five_prime_UTR	261983	262499	55.0	-	.	ID=utr_TcCLB.511129.60:mRNA_1;Parent=TcCLB.511129.60:mRNA
TcChr10-S	EuPathDB	gene	267424	268557	.	-	.	ID=TcCLB.511129.80;description=UDP-Gal or UDP-GlcNAc-dependent glycosyltransferase%2C putative
TcChr10-S	EuPathDB	mRNA	267424	268557	.	-	.	ID=TcCLB.511129.80:mRNA;Parent=TcCLB.511129.80;description=UDP-Gal or UDP-GlcNAc-dependent glycosyltransferase%2C putative
TcChr10-S	EuPathDB	exon	267424	268557	.	-	.	ID=exon_TcCLB.511129.80-E1;Parent=TcCLB.511129.80:mRNA
TcChr10-S	EuPathDB	CDS	267424	268557	.	-	0	ID=TcCLB.511129.80:mRNA-p1-CDS1;Parent=TcCLB.511129.80:mRNA;protein_source_id=TcCLB.511129.80:mRNA-p1
TcChr10-S	EuPathDB	gene	271127	272920	.	-	.	ID=TcCLB.511131.20;description=RNA polymerase III transcription factor (TF)IIIC subunit%2C putative
TcChr10-S	EuPathDB	mRNA	271127	272920	.	-	.	ID=TcCLB.511131.20:mRNA;Parent=TcCLB.511131.20;Ontology_term=GO_0005737%3BGO_0005654;description=RNA polymerase III transcription factor (TF)IIIC subunit%2C putative
TcChr10-S	EuPathDB	exon	271127	272920	.	-	.	ID=exon_TcCLB.511131.20-E1;Parent=TcCLB.511131.20:mRNA
TcChr10-S	EuPathDB	CDS	271127	272920	.	-	0	ID=TcCLB.511131.20:mRNA-p1-CDS1;Parent=TcCLB.511131.20:mRNA;protein_source_id=TcCLB.511131.20:mRNA-p1
TcChr10-S	UTRme	five_prime_UTR	272921	272935	86.0	-	.	ID=utr_TcCLB.511131.20:mRNA_1;Parent=TcCLB.511131.20:mRNA
TcChr10-S	EuPathDB	gene	273466	278331	.	-	.	ID=TcCLB.511131.30;description=Tetratricopeptide repeat%2C putative
TcChr10-S	EuPathDB	mRNA	273466	278331	.	-	.	ID=TcCLB.511131.30:mRNA;Parent=TcCLB.511131.30;description=Tetratricopeptide repeat%2C putative
TcChr10-S	EuPathDB	exon	273466	278331	.	-	.	ID=exon_TcCLB.511131.30-E1;Parent=TcCLB.511131.30:mRNA
TcChr10-S	EuPathDB	CDS	273466	278331	.	-	0	ID=TcCLB.511131.30:mRNA-p1-CDS1;Parent=TcCLB.511131.30:mRNA;protein_source_id=TcCLB.511131.30:mRNA-p1
TcChr10-S	UTRme	five_prime_UTR	278332	278446	92.0	-	.	ID=utr_TcCLB.511131.30:mRNA_1;Parent=TcCLB.511131.30:mRNA
TcChr10-S	EuPathDB	gene	278722	279216	.	-	.	ID=TcCLB.511131.40;description=hypothetical protein
TcChr10-S	EuPathDB	mRNA	278722	279216	.	-	.	ID=TcCLB.511131.40:mRNA;Parent=TcCLB.511131.40;description=hypothetical protein
TcChr10-S	EuPathDB	exon	278722	279216	.	-	.	ID=exon_TcCLB.511131.40-E1;Parent=TcCLB.511131.40:mRNA
TcChr10-S	EuPathDB	CDS	278722	279216	.	-	0	ID=TcCLB.511131.40:mRNA-p1-CDS1;Parent=TcCLB.511131.40:mRNA;protein_source_id=TcCLB.511131.40:mRNA-p1
TcChr10-S	UTRme	five_prime_UTR	279217	279263	91.0	-	.	ID=utr_TcCLB.511131.40:mRNA_1;Parent=TcCLB.511131.40:mRNA
TcChr10-S	EuPathDB	gene	279424	281217	.	-	.	ID=TcCLB.511131.50;description=U4/U6 small nuclear ribonuclear protein%2C putative
TcChr10-S	EuPathDB	mRNA	279424	281217	.	-	.	ID=TcCLB.511131.50:mRNA;Parent=TcCLB.511131.50;Note=2.7.11.1 (Non-specific serine/threonine protein kinase);Ontology_term=GO_0030627,GO_0005737%3BGO_0005634,GO_0008380;description=U4/U6 small nuclear ribonuclear protein%2C putative
TcChr10-S	EuPathDB	exon	279424	281217	.	-	.	ID=exon_TcCLB.511131.50-E1;Parent=TcCLB.511131.50:mRNA
TcChr10-S	EuPathDB	CDS	279424	281217	.	-	0	ID=TcCLB.511131.50:mRNA-p1-CDS1;Parent=TcCLB.511131.50:mRNA;protein_source_id=TcCLB.511131.50:mRNA-p1
TcChr10-S	UTRme	five_prime_UTR	281218	281230	88.0	-	.	ID=utr_TcCLB.511131.50:mRNA_1;Parent=TcCLB.511131.50:mRNA
TcChr10-S	EuPathDB	gene	281589	283181	.	-	.	ID=TcCLB.511131.60;description=hypothetical protein%2C conserved
TcChr10-S	EuPathDB	mRNA	281589	283181	.	-	.	ID=TcCLB.511131.60:mRNA;Parent=TcCLB.511131.60;description=hypothetical protein%2C conserved
TcChr10-S	EuPathDB	exon	281589	283181	.	-	.	ID=exon_TcCLB.511131.60-E1;Parent=TcCLB.511131.60:mRNA
TcChr10-S	EuPathDB	CDS	281589	283181	.	-	0	ID=TcCLB.511131.60:mRNA-p1-CDS1;Parent=TcCLB.511131.60:mRNA;protein_source_id=TcCLB.511131.60:mRNA-p1
TcChr10-S	UTRme	five_prime_UTR	283182	283199	55.0	-	.	ID=utr_TcCLB.511131.60:mRNA_1;Parent=TcCLB.511131.60:mRNA
TcChr10-S	EuPathDB	gene	283482	284204	.	-	.	ID=TcCLB.511131.70;description=hypothetical protein%2C conserved
TcChr10-S	EuPathDB	mRNA	283482	284204	.	-	.	ID=TcCLB.511131.70:mRNA;Parent=TcCLB.511131.70;Ontology_term=GO_0005737;description=hypothetical protein%2C conserved
TcChr10-S	EuPathDB	exon	283482	284204	.	-	.	ID=exon_TcCLB.511131.70-E1;Parent=TcCLB.511131.70:mRNA
TcChr10-S	EuPathDB	CDS	283482	284204	.	-	0	ID=TcCLB.511131.70:mRNA-p1-CDS1;Parent=TcCLB.511131.70:mRNA;protein_source_id=TcCLB.511131.70:mRNA-p1
TcChr10-S	UTRme	five_prime_UTR	284205	284230	81.0	-	.	ID=utr_TcCLB.511131.70:mRNA_1;Parent=TcCLB.511131.70:mRNA
TcChr10-S	EuPathDB	gene	284992	289785	.	-	.	ID=TcCLB.511131.80;description=hypothetical protein%2C conserved
TcChr10-S	EuPathDB	mRNA	284992	289785	.	-	.	ID=TcCLB.511131.80:mRNA;Parent=TcCLB.511131.80;description=hypothetical protein%2C conserved
TcChr10-S	EuPathDB	exon	284992	289785	.	-	.	ID=exon_TcCLB.511131.80-E1;Parent=TcCLB.511131.80:mRNA
TcChr10-S	EuPathDB	CDS	284992	289785	.	-	0	ID=TcCLB.511131.80:mRNA-p1-CDS1;Parent=TcCLB.511131.80:mRNA;protein_source_id=TcCLB.511131.80:mRNA-p1
TcChr10-S	UTRme	five_prime_UTR	289786	290523	96.0	-	.	ID=utr_TcCLB.511131.80:mRNA_1;Parent=TcCLB.511131.80:mRNA
TcChr10-S	EuPathDB	gene	291328	293268	.	-	.	ID=TcCLB.511131.89;description=hypothetical protein%2C conserved
TcChr10-S	EuPathDB	mRNA	291328	293268	.	-	.	ID=TcCLB.511131.89:mRNA;Parent=TcCLB.511131.89;Ontology_term=GO_0005737;description=hypothetical protein%2C conserved
TcChr10-S	EuPathDB	exon	291328	293268	.	-	.	ID=exon_TcCLB.511131.89-E1;Parent=TcCLB.511131.89:mRNA
TcChr10-S	EuPathDB	CDS	291328	293268	.	-	0	ID=TcCLB.511131.89:mRNA-p1-CDS1;Parent=TcCLB.511131.89:mRNA;protein_source_id=TcCLB.511131.89:mRNA-p1
TcChr10-S	UTRme	five_prime_UTR	293269	293502	63.0	-	.	ID=utr_TcCLB.511131.89:mRNA_1;Parent=TcCLB.511131.89:mRNA
TcChr10-S	EuPathDB	gene	293769	294332	.	-	.	ID=TcCLB.511131.98;description=Ribosomal protein L1p/L10e family%2C putative
TcChr10-S	EuPathDB	mRNA	293769	294332	.	-	.	ID=TcCLB.511131.98:mRNA;Parent=TcCLB.511131.98;Ontology_term=GO_0005634;description=Ribosomal protein L1p/L10e family%2C putative
TcChr10-S	EuPathDB	exon	293769	294332	.	-	.	ID=exon_TcCLB.511131.98-E1;Parent=TcCLB.511131.98:mRNA
TcChr10-S	EuPathDB	CDS	293769	294332	.	-	0	ID=TcCLB.511131.98:mRNA-p1-CDS1;Parent=TcCLB.511131.98:mRNA;protein_source_id=TcCLB.511131.98:mRNA-p1
TcChr10-S	EuPathDB	gene	294693	296273	.	-	.	ID=TcCLB.511133.4;description=DNA repair and recombination helicase protein PIF6%2C putative (fragment)
TcChr10-S	EuPathDB	mRNA	294693	296273	.	-	.	ID=TcCLB.511133.4:mRNA;Parent=TcCLB.511133.4;Note=3.6.4.12 (DNA helicase);Ontology_term=GO_0005524%3BGO_0004003%3BGO_0000287,GO_0005737%3BGO_0031981%3BGO_0005634,GO_0006310%3BGO_0051276%3BGO_0000723;description=DNA repair and recombination helicase protein PIF6%2C putative (fragment)
TcChr10-S	EuPathDB	exon	294693	296273	.	-	.	ID=exon_TcCLB.511133.4-E1;Parent=TcCLB.511133.4:mRNA
TcChr10-S	EuPathDB	CDS	294693	296273	.	-	0	ID=TcCLB.511133.4:mRNA-p1-CDS1;Parent=TcCLB.511133.4:mRNA;protein_source_id=TcCLB.511133.4:mRNA-p1
TcChr10-S	UTRme	five_prime_UTR	296274	296494	83.0	-	.	ID=utr_TcCLB.511133.4:mRNA_1;Parent=TcCLB.511133.4:mRNA
TcChr10-S	EuPathDB	gene	296688	297302	.	-	.	ID=TcCLB.511133.10;description=hypothetical protein%2C conserved
TcChr10-S	EuPathDB	mRNA	296688	297302	.	-	.	ID=TcCLB.511133.10:mRNA;Parent=TcCLB.511133.10;Ontology_term=GO_0097014%3BGO_0005737%3BGO_0031981;description=hypothetical protein%2C conserved
TcChr10-S	EuPathDB	exon	296688	297302	.	-	.	ID=exon_TcCLB.511133.10-E1;Parent=TcCLB.511133.10:mRNA
TcChr10-S	EuPathDB	CDS	296688	297302	.	-	0	ID=TcCLB.511133.10:mRNA-p1-CDS1;Parent=TcCLB.511133.10:mRNA;protein_source_id=TcCLB.511133.10:mRNA-p1
TcChr10-S	UTRme	five_prime_UTR	297303	297333	89.0	-	.	ID=utr_TcCLB.511133.10:mRNA_1;Parent=TcCLB.511133.10:mRNA
TcChr10-S	EuPathDB	gene	298185	299432	.	-	.	ID=TcCLB.511133.20;description=thymidine kinase%2C putative
TcChr10-S	EuPathDB	mRNA	298185	299432	.	-	.	ID=TcCLB.511133.20:mRNA;Parent=TcCLB.511133.20;Note=2.7.1.21 (Thymidine kinase);Ontology_term=GO_0004797,GO_0005829%3BGO_0005634,GO_0010139%3BGO_0006220;description=thymidine kinase%2C putative
TcChr10-S	EuPathDB	exon	298185	299432	.	-	.	ID=exon_TcCLB.511133.20-E1;Parent=TcCLB.511133.20:mRNA
TcChr10-S	EuPathDB	CDS	298185	299432	.	-	0	ID=TcCLB.511133.20:mRNA-p1-CDS1;Parent=TcCLB.511133.20:mRNA;protein_source_id=TcCLB.511133.20:mRNA-p1
TcChr10-S	EuPathDB	gene	299861	304378	.	-	.	ID=TcCLB.511133.30;description=hypothetical protein%2C conserved
TcChr10-S	EuPathDB	mRNA	299861	304378	.	-	.	ID=TcCLB.511133.30:mRNA;Parent=TcCLB.511133.30;Ontology_term=GO_0032154;description=hypothetical protein%2C conserved
TcChr10-S	EuPathDB	exon	299861	304378	.	-	.	ID=exon_TcCLB.511133.30-E1;Parent=TcCLB.511133.30:mRNA
TcChr10-S	EuPathDB	CDS	299861	304378	.	-	0	ID=TcCLB.511133.30:mRNA-p1-CDS1;Parent=TcCLB.511133.30:mRNA;protein_source_id=TcCLB.511133.30:mRNA-p1
TcChr10-S	UTRme	five_prime_UTR	304379	304451	91.0	-	.	ID=utr_TcCLB.511133.30:mRNA_1;Parent=TcCLB.511133.30:mRNA
TcChr10-S	EuPathDB	gene	305778	309593	.	-	.	ID=TcCLB.503479.70;description=hook complex protein%2C conserved
TcChr10-S	EuPathDB	mRNA	305778	309593	.	-	.	ID=TcCLB.503479.70:mRNA;Parent=TcCLB.503479.70;description=hook complex protein%2C conserved
TcChr10-S	EuPathDB	exon	305778	309593	.	-	.	ID=exon_TcCLB.503479.70-E1;Parent=TcCLB.503479.70:mRNA
TcChr10-S	EuPathDB	CDS	305778	309593	.	-	0	ID=TcCLB.503479.70:mRNA-p1-CDS1;Parent=TcCLB.503479.70:mRNA;protein_source_id=TcCLB.503479.70:mRNA-p1
TcChr10-S	UTRme	five_prime_UTR	309594	309689	76.0	-	.	ID=utr_TcCLB.503479.70:mRNA_1;Parent=TcCLB.503479.70:mRNA
TcChr10-S	EuPathDB	gene	312404	314020	.	-	.	ID=TcCLB.503479.60;description=surface protease GP63%2C putative
TcChr10-S	EuPathDB	mRNA	312404	314020	.	-	.	ID=TcCLB.503479.60:mRNA;Parent=TcCLB.503479.60;description=surface protease GP63%2C putative
TcChr10-S	EuPathDB	exon	312404	314020	.	-	.	ID=exon_TcCLB.503479.60-E1;Parent=TcCLB.503479.60:mRNA
TcChr10-S	EuPathDB	CDS	312404	314020	.	-	0	ID=TcCLB.503479.60:mRNA-p1-CDS1;Parent=TcCLB.503479.60:mRNA;protein_source_id=TcCLB.503479.60:mRNA-p1
TcChr10-S	UTRme	five_prime_UTR	314021	314100	78.0	-	.	ID=utr_TcCLB.503479.60:mRNA_1;Parent=TcCLB.503479.60:mRNA
TcChr10-S	EuPathDB	gene	314527	314805	.	-	.	ID=TcCLB.503479.49;description=U6 snRNA-associated Sm-like protein LSm7p
TcChr10-S	EuPathDB	mRNA	314527	314805	.	-	.	ID=TcCLB.503479.49:mRNA;Parent=TcCLB.503479.49;Ontology_term=GO_0008248,GO_0000932,GO_0016070%3BGO_0008380%3BGO_0000290;description=U6 snRNA-associated Sm-like protein LSm7p
TcChr10-S	EuPathDB	exon	314527	314805	.	-	.	ID=exon_TcCLB.503479.49-E1;Parent=TcCLB.503479.49:mRNA
TcChr10-S	EuPathDB	CDS	314527	314805	.	-	0	ID=TcCLB.503479.49:mRNA-p1-CDS1;Parent=TcCLB.503479.49:mRNA;protein_source_id=TcCLB.503479.49:mRNA-p1
TcChr10-S	UTRme	five_prime_UTR	314806	314832	97.0	-	.	ID=utr_TcCLB.503479.49:mRNA_1;Parent=TcCLB.503479.49:mRNA
TcChr10-S	EuPathDB	gene	317594	321244	.	-	.	ID=TcCLB.503479.40;description=Flagellum attachment zone protein 6
TcChr10-S	EuPathDB	mRNA	317594	321244	.	-	.	ID=TcCLB.503479.40:mRNA;Parent=TcCLB.503479.40;description=Flagellum attachment zone protein 6
TcChr10-S	EuPathDB	exon	317594	321244	.	-	.	ID=exon_TcCLB.503479.40-E1;Parent=TcCLB.503479.40:mRNA
TcChr10-S	EuPathDB	CDS	317594	321244	.	-	0	ID=TcCLB.503479.40:mRNA-p1-CDS1;Parent=TcCLB.503479.40:mRNA;protein_source_id=TcCLB.503479.40:mRNA-p1
TcChr10-S	UTRme	five_prime_UTR	321245	321506	63.0	-	.	ID=utr_TcCLB.503479.40:mRNA_1;Parent=TcCLB.503479.40:mRNA
TcChr10-S	EuPathDB	gene	322033	322815	.	-	.	ID=TcCLB.503479.30;description=adenylate kinase 1
TcChr10-S	EuPathDB	mRNA	322033	322815	.	-	.	ID=TcCLB.503479.30:mRNA;Parent=TcCLB.503479.30;Note=2.7.4.3 (Adenylate kinase);Ontology_term=GO_0005524%3BGO_0004017,GO_0005829%3BGO_0020015;description=adenylate kinase 1
TcChr10-S	EuPathDB	exon	322033	322815	.	-	.	ID=exon_TcCLB.503479.30-E1;Parent=TcCLB.503479.30:mRNA
TcChr10-S	EuPathDB	CDS	322033	322815	.	-	0	ID=TcCLB.503479.30:mRNA-p1-CDS1;Parent=TcCLB.503479.30:mRNA;protein_source_id=TcCLB.503479.30:mRNA-p1
TcChr10-S	UTRme	five_prime_UTR	322816	322888	94.0	-	.	ID=utr_TcCLB.503479.30:mRNA_1;Parent=TcCLB.503479.30:mRNA
TcChr10-S	EuPathDB	gene	323942	324535	.	-	.	ID=TcCLB.503479.20;description=hypothetical protein%2C conserved (pseudogene)
TcChr10-S	EuPathDB	mRNA	323942	324535	.	-	.	ID=TcCLB.503479.20:pseudogenic_transcript;Parent=TcCLB.503479.20;Ontology_term=GO_0005737;description=hypothetical protein%2C conserved (pseudogene)
TcChr10-S	EuPathDB	exon	323942	324535	.	-	.	ID=exon_TcCLB.503479.20-E1;Parent=TcCLB.503479.20:pseudogenic_transcript
TcChr10-S	EuPathDB	CDS	323942	324535	.	-	0	ID=TcCLB.503479.20:pseudogenic_transcript-p1-CDS1;Parent=TcCLB.503479.20:pseudogenic_transcript;protein_source_id=TcCLB.503479.20:pseudogenic_transcript-p1
TcChr10-S	UTRme	five_prime_UTR	324536	324683	59.0	-	.	ID=utr_TcCLB.503479.20:mRNA_1;Parent=TcCLB.503479.20:mRNA
TcChr10-S	EuPathDB	gene	325741	326319	.	-	.	ID=TcCLB.503479.10;description=pentatricopeptide repeat domain containing protein%2C putative
TcChr10-S	EuPathDB	mRNA	325741	326319	.	-	.	ID=TcCLB.503479.10:mRNA;Parent=TcCLB.503479.10;Ontology_term=GO_0005737;description=pentatricopeptide repeat domain containing protein%2C putative
TcChr10-S	EuPathDB	exon	325741	326319	.	-	.	ID=exon_TcCLB.503479.10-E1;Parent=TcCLB.503479.10:mRNA
TcChr10-S	EuPathDB	CDS	325741	326319	.	-	0	ID=TcCLB.503479.10:mRNA-p1-CDS1;Parent=TcCLB.503479.10:mRNA;protein_source_id=TcCLB.503479.10:mRNA-p1
TcChr10-S	EuPathDB	gene	328586	329446	.	-	.	ID=TcCLB.508779.9;description=hypothetical protein%2C conserved (fragment)
TcChr10-S	EuPathDB	mRNA	328586	329446	.	-	.	ID=TcCLB.508779.9:mRNA;Parent=TcCLB.508779.9;description=hypothetical protein%2C conserved (fragment)
TcChr10-S	EuPathDB	exon	328586	329446	.	-	.	ID=exon_TcCLB.508779.9-E1;Parent=TcCLB.508779.9:mRNA
TcChr10-S	EuPathDB	CDS	328586	329446	.	-	0	ID=TcCLB.508779.9:mRNA-p1-CDS1;Parent=TcCLB.508779.9:mRNA;protein_source_id=TcCLB.508779.9:mRNA-p1
TcChr10-S	UTRme	five_prime_UTR	329447	329506	93.0	-	.	ID=utr_TcCLB.508779.9:mRNA_1;Parent=TcCLB.508779.9:mRNA
TcChr10-S	EuPathDB	gene	330048	331289	.	-	.	ID=TcCLB.508779.20;description=hypothetical protein%2C conserved
TcChr10-S	EuPathDB	mRNA	330048	331289	.	-	.	ID=TcCLB.508779.20:mRNA;Parent=TcCLB.508779.20;Ontology_term=GO_0005737;description=hypothetical protein%2C conserved
TcChr10-S	EuPathDB	exon	330048	331289	.	-	.	ID=exon_TcCLB.508779.20-E1;Parent=TcCLB.508779.20:mRNA
TcChr10-S	EuPathDB	CDS	330048	331289	.	-	0	ID=TcCLB.508779.20:mRNA-p1-CDS1;Parent=TcCLB.508779.20:mRNA;protein_source_id=TcCLB.508779.20:mRNA-p1
TcChr10-S	UTRme	five_prime_UTR	331290	331310	94.0	-	.	ID=utr_TcCLB.508779.20:mRNA_1;Parent=TcCLB.508779.20:mRNA
TcChr10-S	EuPathDB	gene	332234	332971	.	-	.	ID=TcCLB.508779.30;description=vesicle-associated membrane protein%2C putative
TcChr10-S	EuPathDB	mRNA	332234	332971	.	-	.	ID=TcCLB.508779.30:mRNA;Parent=TcCLB.508779.30;Ontology_term=GO_0005737;description=vesicle-associated membrane protein%2C putative
TcChr10-S	EuPathDB	exon	332234	332971	.	-	.	ID=exon_TcCLB.508779.30-E1;Parent=TcCLB.508779.30:mRNA
TcChr10-S	EuPathDB	CDS	332234	332971	.	-	0	ID=TcCLB.508779.30:mRNA-p1-CDS1;Parent=TcCLB.508779.30:mRNA;protein_source_id=TcCLB.508779.30:mRNA-p1
TcChr10-S	UTRme	five_prime_UTR	332972	333062	99.0	-	.	ID=utr_TcCLB.508779.30:mRNA_1;Parent=TcCLB.508779.30:mRNA
TcChr10-S	EuPathDB	gene	334481	335044	.	-	.	ID=TcCLB.508779.40;description=Ring finger domain containing protein%2C putative
TcChr10-S	EuPathDB	mRNA	334481	335044	.	-	.	ID=TcCLB.508779.40:mRNA;Parent=TcCLB.508779.40;Ontology_term=GO_0097014%3BGO_0005737%3BGO_0031981;description=Ring finger domain containing protein%2C putative
TcChr10-S	EuPathDB	exon	334481	335044	.	-	.	ID=exon_TcCLB.508779.40-E1;Parent=TcCLB.508779.40:mRNA
TcChr10-S	EuPathDB	CDS	334481	335044	.	-	0	ID=TcCLB.508779.40:mRNA-p1-CDS1;Parent=TcCLB.508779.40:mRNA;protein_source_id=TcCLB.508779.40:mRNA-p1
TcChr10-S	UTRme	five_prime_UTR	335045	335046	97.0	-	.	ID=utr_TcCLB.508779.40:mRNA_1;Parent=TcCLB.508779.40:mRNA
TcChr10-S	EuPathDB	gene	335397	337319	.	-	.	ID=TcCLB.508779.50;description=RF-1 domain containing protein%2C putative
TcChr10-S	EuPathDB	mRNA	335397	337319	.	-	.	ID=TcCLB.508779.50:mRNA;Parent=TcCLB.508779.50;Ontology_term=GO_0005737;description=RF-1 domain containing protein%2C putative
TcChr10-S	EuPathDB	exon	335397	337319	.	-	.	ID=exon_TcCLB.508779.50-E1;Parent=TcCLB.508779.50:mRNA
TcChr10-S	EuPathDB	CDS	335397	337319	.	-	0	ID=TcCLB.508779.50:mRNA-p1-CDS1;Parent=TcCLB.508779.50:mRNA;protein_source_id=TcCLB.508779.50:mRNA-p1
TcChr10-S	UTRme	five_prime_UTR	337320	337345	82.0	-	.	ID=utr_TcCLB.508779.50:mRNA_1;Parent=TcCLB.508779.50:mRNA
TcChr10-S	EuPathDB	gene	337770	338813	.	-	.	ID=TcCLB.508779.70;description=hypothetical protein%2C conserved
TcChr10-S	EuPathDB	mRNA	337770	338813	.	-	.	ID=TcCLB.508779.70:mRNA;Parent=TcCLB.508779.70;description=hypothetical protein%2C conserved
TcChr10-S	EuPathDB	exon	337770	338813	.	-	.	ID=exon_TcCLB.508779.70-E1;Parent=TcCLB.508779.70:mRNA
TcChr10-S	EuPathDB	CDS	337770	338813	.	-	0	ID=TcCLB.508779.70:mRNA-p1-CDS1;Parent=TcCLB.508779.70:mRNA;protein_source_id=TcCLB.508779.70:mRNA-p1
TcChr10-S	UTRme	five_prime_UTR	338814	339134	86.0	-	.	ID=utr_TcCLB.508779.70:mRNA_1;Parent=TcCLB.508779.70:mRNA
TcChr10-S	EuPathDB	gene	339474	339839	.	-	.	ID=TcCLB.508779.80;description=hypothetical protein%2C conserved
TcChr10-S	EuPathDB	mRNA	339474	339839	.	-	.	ID=TcCLB.508779.80:mRNA;Parent=TcCLB.508779.80;Ontology_term=GO_0005737;description=hypothetical protein%2C conserved
TcChr10-S	EuPathDB	exon	339474	339839	.	-	.	ID=exon_TcCLB.508779.80-E1;Parent=TcCLB.508779.80:mRNA
TcChr10-S	EuPathDB	CDS	339474	339839	.	-	0	ID=TcCLB.508779.80:mRNA-p1-CDS1;Parent=TcCLB.508779.80:mRNA;protein_source_id=TcCLB.508779.80:mRNA-p1
TcChr10-S	UTRme	five_prime_UTR	339840	339977	92.0	-	.	ID=utr_TcCLB.508779.80:mRNA_1;Parent=TcCLB.508779.80:mRNA
TcChr10-S	EuPathDB	gene	340808	343264	.	-	.	ID=TcCLB.508779.90;description=structural maintenance of chromosome protein 4%2C putative
TcChr10-S	EuPathDB	mRNA	340808	343264	.	-	.	ID=TcCLB.508779.90:mRNA;Parent=TcCLB.508779.90;Ontology_term=GO_0097014%3BGO_0005737%3BGO_0031981%3BGO_0005634;description=structural maintenance of chromosome protein 4%2C putative
TcChr10-S	EuPathDB	exon	340808	343264	.	-	.	ID=exon_TcCLB.508779.90-E1;Parent=TcCLB.508779.90:mRNA
TcChr10-S	EuPathDB	CDS	340808	343264	.	-	0	ID=TcCLB.508779.90:mRNA-p1-CDS1;Parent=TcCLB.508779.90:mRNA;protein_source_id=TcCLB.508779.90:mRNA-p1
TcChr10-S	EuPathDB	gene	344171	344896	.	-	.	ID=TcCLB.508781.10;description=structural maintenance of chromosome protein 4 (pseudogene)%2C putative
TcChr10-S	EuPathDB	mRNA	344171	344896	.	-	.	ID=TcCLB.508781.10:pseudogenic_transcript;Parent=TcCLB.508781.10;Ontology_term=GO_0097014%3BGO_0005737%3BGO_0031981%3BGO_0005634;description=structural maintenance of chromosome protein 4 (pseudogene)%2C putative
TcChr10-S	EuPathDB	exon	344171	344896	.	-	.	ID=exon_TcCLB.508781.10-E1;Parent=TcCLB.508781.10:pseudogenic_transcript
TcChr10-S	EuPathDB	CDS	344171	344896	.	-	0	ID=TcCLB.508781.10:pseudogenic_transcript-p1-CDS1;Parent=TcCLB.508781.10:pseudogenic_transcript;protein_source_id=TcCLB.508781.10:pseudogenic_transcript-p1
TcChr10-S	UTRme	five_prime_UTR	344897	345565	64.0	-	.	ID=utr_TcCLB.508781.10:mRNA_1;Parent=TcCLB.508781.10:mRNA
TcChr10-S	EuPathDB	gene	345045	345113	.	-	.	ID=TcCLB.508781.15;description=H/ACA snoRNA%2C TC6C1H3
TcChr10-S	EuPathDB	snoRNA	345045	345113	.	-	.	ID=TcCLB.508781.15:snoRNA;Parent=TcCLB.508781.15;description=H/ACA snoRNA%2C TC6C1H3
TcChr10-S	EuPathDB	exon	345045	345113	.	-	.	ID=exon_TcCLB.508781.15-E1;Parent=TcCLB.508781.15:snoRNA
TcChr10-S	EuPathDB	gene	346068	347492	.	-	.	ID=TcCLB.508781.20;description=ATP synthase%2C putative
TcChr10-S	EuPathDB	mRNA	346068	347492	.	-	.	ID=TcCLB.508781.20:mRNA;Parent=TcCLB.508781.20;Ontology_term=GO_0020022%3BGO_0005737;description=ATP synthase%2C putative
TcChr10-S	EuPathDB	exon	346068	347492	.	-	.	ID=exon_TcCLB.508781.20-E1;Parent=TcCLB.508781.20:mRNA
TcChr10-S	EuPathDB	CDS	346068	347492	.	-	0	ID=TcCLB.508781.20:mRNA-p1-CDS1;Parent=TcCLB.508781.20:mRNA;protein_source_id=TcCLB.508781.20:mRNA-p1
TcChr10-S	UTRme	five_prime_UTR	347493	347692	93.0	-	.	ID=utr_TcCLB.508781.20:mRNA_1;Parent=TcCLB.508781.20:mRNA
TcChr10-S	EuPathDB	gene	348205	351639	.	-	.	ID=TcCLB.508781.30;description=PB1 domain containing protein%2C putative
TcChr10-S	EuPathDB	mRNA	348205	351639	.	-	.	ID=TcCLB.508781.30:mRNA;Parent=TcCLB.508781.30;Ontology_term=GO_0051286%3BGO_0036064,GO_0010608;description=PB1 domain containing protein%2C putative
TcChr10-S	EuPathDB	exon	348205	351639	.	-	.	ID=exon_TcCLB.508781.30-E1;Parent=TcCLB.508781.30:mRNA
TcChr10-S	EuPathDB	CDS	348205	351639	.	-	0	ID=TcCLB.508781.30:mRNA-p1-CDS1;Parent=TcCLB.508781.30:mRNA;protein_source_id=TcCLB.508781.30:mRNA-p1
TcChr10-S	UTRme	five_prime_UTR	351640	351962	82.0	-	.	ID=utr_TcCLB.508781.30:mRNA_1;Parent=TcCLB.508781.30:mRNA
TcChr10-S	EuPathDB	gene	352379	353347	.	-	.	ID=TcCLB.508781.40;description=hypothetical protein%2C conserved
TcChr10-S	EuPathDB	mRNA	352379	353347	.	-	.	ID=TcCLB.508781.40:mRNA;Parent=TcCLB.508781.40;Ontology_term=GO_0005737;description=hypothetical protein%2C conserved
TcChr10-S	EuPathDB	exon	352379	353347	.	-	.	ID=exon_TcCLB.508781.40-E1;Parent=TcCLB.508781.40:mRNA
TcChr10-S	EuPathDB	CDS	352379	353347	.	-	0	ID=TcCLB.508781.40:mRNA-p1-CDS1;Parent=TcCLB.508781.40:mRNA;protein_source_id=TcCLB.508781.40:mRNA-p1
TcChr10-S	UTRme	five_prime_UTR	353348	353379	93.0	-	.	ID=utr_TcCLB.508781.40:mRNA_1;Parent=TcCLB.508781.40:mRNA
TcChr10-S	EuPathDB	gene	358550	359377	.	-	.	ID=TcCLB.508781.60;description=hypothetical protein%2C conserved
TcChr10-S	EuPathDB	mRNA	358550	359377	.	-	.	ID=TcCLB.508781.60:mRNA;Parent=TcCLB.508781.60;Ontology_term=GO_0020016;description=hypothetical protein%2C conserved
TcChr10-S	EuPathDB	exon	358550	359377	.	-	.	ID=exon_TcCLB.508781.60-E1;Parent=TcCLB.508781.60:mRNA
TcChr10-S	EuPathDB	CDS	358550	359377	.	-	0	ID=TcCLB.508781.60:mRNA-p1-CDS1;Parent=TcCLB.508781.60:mRNA;protein_source_id=TcCLB.508781.60:mRNA-p1
TcChr10-S	UTRme	five_prime_UTR	359378	359399	93.0	-	.	ID=utr_TcCLB.508781.60:mRNA_1;Parent=TcCLB.508781.60:mRNA
TcChr10-S	EuPathDB	gene	359604	360599	.	-	.	ID=TcCLB.508781.70;description=palmitoyl acyltransferase 3%2C putative
TcChr10-S	EuPathDB	mRNA	359604	360599	.	-	.	ID=TcCLB.508781.70:mRNA;Parent=TcCLB.508781.70;Note=2.3.1.142 (Glycoprotein O-fatty-acyltransferase);Ontology_term=GO_0016021,GO_0006897%3BGO_0018345;description=palmitoyl acyltransferase 3%2C putative
TcChr10-S	EuPathDB	exon	359604	360599	.	-	.	ID=exon_TcCLB.508781.70-E1;Parent=TcCLB.508781.70:mRNA
TcChr10-S	EuPathDB	CDS	359604	360599	.	-	0	ID=TcCLB.508781.70:mRNA-p1-CDS1;Parent=TcCLB.508781.70:mRNA;protein_source_id=TcCLB.508781.70:mRNA-p1
TcChr10-S	UTRme	five_prime_UTR	360600	360651	85.0	-	.	ID=utr_TcCLB.508781.70:mRNA_1;Parent=TcCLB.508781.70:mRNA
TcChr10-S	EuPathDB	gene	361269	362168	.	-	.	ID=TcCLB.508781.80;description=Protein of unknown function (DUF971)%2C putative
TcChr10-S	EuPathDB	mRNA	361269	362168	.	-	.	ID=TcCLB.508781.80:mRNA;Parent=TcCLB.508781.80;description=Protein of unknown function (DUF971)%2C putative
TcChr10-S	EuPathDB	exon	361269	362168	.	-	.	ID=exon_TcCLB.508781.80-E1;Parent=TcCLB.508781.80:mRNA
TcChr10-S	EuPathDB	CDS	361269	362168	.	-	0	ID=TcCLB.508781.80:mRNA-p1-CDS1;Parent=TcCLB.508781.80:mRNA;protein_source_id=TcCLB.508781.80:mRNA-p1
TcChr10-S	UTRme	five_prime_UTR	362169	362263	94.0	-	.	ID=utr_TcCLB.508781.80:mRNA_1;Parent=TcCLB.508781.80:mRNA
TcChr10-S	EuPathDB	gene	362586	363335	.	-	.	ID=TcCLB.508781.90;description=hypothetical protein%2C conserved
TcChr10-S	EuPathDB	mRNA	362586	363335	.	-	.	ID=TcCLB.508781.90:mRNA;Parent=TcCLB.508781.90;description=hypothetical protein%2C conserved
TcChr10-S	EuPathDB	exon	362586	363335	.	-	.	ID=exon_TcCLB.508781.90-E1;Parent=TcCLB.508781.90:mRNA
TcChr10-S	EuPathDB	CDS	362586	363335	.	-	0	ID=TcCLB.508781.90:mRNA-p1-CDS1;Parent=TcCLB.508781.90:mRNA;protein_source_id=TcCLB.508781.90:mRNA-p1
TcChr10-S	UTRme	five_prime_UTR	363336	363436	76.0	-	.	ID=utr_TcCLB.508781.90:mRNA_1;Parent=TcCLB.508781.90:mRNA
TcChr10-S	EuPathDB	gene	365135	366430	.	-	.	ID=TcCLB.508781.110;description=2-oxoisovalerate dehydrogenase alpha subunit%2C putative
TcChr10-S	EuPathDB	mRNA	365135	366430	.	-	.	ID=TcCLB.508781.110:mRNA;Parent=TcCLB.508781.110;Note=1.2.4.4 (3-methyl-2-oxobutanoate dehydrogenase (2-methylpropanoyl-transferring));Ontology_term=GO_0005737;description=2-oxoisovalerate dehydrogenase alpha subunit%2C putative
TcChr10-S	EuPathDB	exon	365135	366430	.	-	.	ID=exon_TcCLB.508781.110-E1;Parent=TcCLB.508781.110:mRNA
TcChr10-S	EuPathDB	CDS	365135	366430	.	-	0	ID=TcCLB.508781.110:mRNA-p1-CDS1;Parent=TcCLB.508781.110:mRNA;protein_source_id=TcCLB.508781.110:mRNA-p1
TcChr10-S	UTRme	five_prime_UTR	366431	366482	97.0	-	.	ID=utr_TcCLB.508781.110:mRNA_1;Parent=TcCLB.508781.110:mRNA
TcChr10-S	EuPathDB	gene	366947	367609	.	-	.	ID=TcCLB.508781.120;description=hypothetical protein%2C conserved
TcChr10-S	EuPathDB	mRNA	366947	367609	.	-	.	ID=TcCLB.508781.120:mRNA;Parent=TcCLB.508781.120;Ontology_term=GO_0005930;description=hypothetical protein%2C conserved
TcChr10-S	EuPathDB	exon	366947	367609	.	-	.	ID=exon_TcCLB.508781.120-E1;Parent=TcCLB.508781.120:mRNA
TcChr10-S	EuPathDB	CDS	366947	367609	.	-	0	ID=TcCLB.508781.120:mRNA-p1-CDS1;Parent=TcCLB.508781.120:mRNA;protein_source_id=TcCLB.508781.120:mRNA-p1
TcChr10-S	UTRme	five_prime_UTR	367610	368064	76.0	-	.	ID=utr_TcCLB.508781.120:mRNA_1;Parent=TcCLB.508781.120:mRNA
TcChr10-S	EuPathDB	gene	368505	369638	.	-	.	ID=TcCLB.508781.129;description=arginine N-methyltransferase%2C type II%2C putative
TcChr10-S	EuPathDB	mRNA	368505	369638	.	-	.	ID=TcCLB.508781.129:pseudogenic_transcript;Parent=TcCLB.508781.129;Ontology_term=GO_0016273%3BGO_0008469,GO_0005737,GO_0019918;description=arginine N-methyltransferase%2C type II%2C putative
TcChr10-S	EuPathDB	exon	368505	369638	.	-	.	ID=exon_TcCLB.508781.129-E1;Parent=TcCLB.508781.129:pseudogenic_transcript
TcChr10-S	EuPathDB	CDS	368505	369638	.	-	0	ID=TcCLB.508781.129:pseudogenic_transcript-p1-CDS1;Parent=TcCLB.508781.129:pseudogenic_transcript;protein_source_id=TcCLB.508781.129:pseudogenic_transcript-p1
TcChr10-S	EuPathDB	gene	370818	371684	.	-	.	ID=TcCLB.417797.9;description=hypothetical protein%2C conserved
TcChr10-S	EuPathDB	mRNA	370818	371684	.	-	.	ID=TcCLB.417797.9:mRNA;Parent=TcCLB.417797.9;description=hypothetical protein%2C conserved
TcChr10-S	EuPathDB	exon	370818	371684	.	-	.	ID=exon_TcCLB.417797.9-E1;Parent=TcCLB.417797.9:mRNA
TcChr10-S	EuPathDB	CDS	370818	371684	.	-	0	ID=TcCLB.417797.9:mRNA-p1-CDS1;Parent=TcCLB.417797.9:mRNA;protein_source_id=TcCLB.417797.9:mRNA-p1
TcChr10-S	EuPathDB	gene	371866	373149	.	-	.	ID=TcCLB.511135.10;description=hypothetical protein%2C conserved (pseudogene)
TcChr10-S	EuPathDB	mRNA	371866	373149	.	-	.	ID=TcCLB.511135.10:pseudogenic_transcript;Parent=TcCLB.511135.10;description=hypothetical protein%2C conserved (pseudogene)
TcChr10-S	EuPathDB	exon	371866	373149	.	-	.	ID=exon_TcCLB.511135.10-E1;Parent=TcCLB.511135.10:pseudogenic_transcript
TcChr10-S	EuPathDB	CDS	371866	373149	.	-	0	ID=TcCLB.511135.10:pseudogenic_transcript-p1-CDS1;Parent=TcCLB.511135.10:pseudogenic_transcript;protein_source_id=TcCLB.511135.10:pseudogenic_transcript-p1
TcChr10-S	UTRme	five_prime_UTR	373150	373152	73.0	-	.	ID=utr_TcCLB.511135.10:mRNA_1;Parent=TcCLB.511135.10:mRNA
TcChr10-S	EuPathDB	gene	373624	375228	.	-	.	ID=TcCLB.511135.20;description=hypothetical protein%2C conserved
TcChr10-S	EuPathDB	mRNA	373624	375228	.	-	.	ID=TcCLB.511135.20:mRNA;Parent=TcCLB.511135.20;Ontology_term=GO_0036064;description=hypothetical protein%2C conserved
TcChr10-S	EuPathDB	exon	373624	375228	.	-	.	ID=exon_TcCLB.511135.20-E1;Parent=TcCLB.511135.20:mRNA
TcChr10-S	EuPathDB	CDS	373624	375228	.	-	0	ID=TcCLB.511135.20:mRNA-p1-CDS1;Parent=TcCLB.511135.20:mRNA;protein_source_id=TcCLB.511135.20:mRNA-p1
TcChr10-S	UTRme	five_prime_UTR	375229	375593	85.0	-	.	ID=utr_TcCLB.511135.20:mRNA_1;Parent=TcCLB.511135.20:mRNA
TcChr10-S	EuPathDB	gene	377235	377687	.	-	.	ID=TcCLB.511135.30;description=hypothetical protein%2C conserved
TcChr10-S	EuPathDB	mRNA	377235	377687	.	-	.	ID=TcCLB.511135.30:mRNA;Parent=TcCLB.511135.30;Ontology_term=GO_0005737;description=hypothetical protein%2C conserved
TcChr10-S	EuPathDB	exon	377235	377687	.	-	.	ID=exon_TcCLB.511135.30-E1;Parent=TcCLB.511135.30:mRNA
TcChr10-S	EuPathDB	CDS	377235	377687	.	-	0	ID=TcCLB.511135.30:mRNA-p1-CDS1;Parent=TcCLB.511135.30:mRNA;protein_source_id=TcCLB.511135.30:mRNA-p1
TcChr10-S	UTRme	five_prime_UTR	377688	378179	93.0	-	.	ID=utr_TcCLB.511135.30:mRNA_1;Parent=TcCLB.511135.30:mRNA
TcChr10-S	EuPathDB	gene	378537	378944	.	-	.	ID=TcCLB.511135.40;description=hypothetical protein%2C conserved
TcChr10-S	EuPathDB	mRNA	378537	378944	.	-	.	ID=TcCLB.511135.40:mRNA;Parent=TcCLB.511135.40;description=hypothetical protein%2C conserved
TcChr10-S	EuPathDB	exon	378537	378944	.	-	.	ID=exon_TcCLB.511135.40-E1;Parent=TcCLB.511135.40:mRNA
TcChr10-S	EuPathDB	CDS	378537	378944	.	-	0	ID=TcCLB.511135.40:mRNA-p1-CDS1;Parent=TcCLB.511135.40:mRNA;protein_source_id=TcCLB.511135.40:mRNA-p1
TcChr10-S	EuPathDB	gene	383782	384654	.	-	.	ID=TcCLB.511137.10;description=hypothetical protein%2C conserved
TcChr10-S	EuPathDB	mRNA	383782	384654	.	-	.	ID=TcCLB.511137.10:mRNA;Parent=TcCLB.511137.10;description=hypothetical protein%2C conserved
TcChr10-S	EuPathDB	exon	383782	384654	.	-	.	ID=exon_TcCLB.511137.10-E1;Parent=TcCLB.511137.10:mRNA
TcChr10-S	EuPathDB	CDS	383782	384654	.	-	0	ID=TcCLB.511137.10:mRNA-p1-CDS1;Parent=TcCLB.511137.10:mRNA;protein_source_id=TcCLB.511137.10:mRNA-p1
TcChr10-S	UTRme	five_prime_UTR	384655	384776	86.0	-	.	ID=utr_TcCLB.511137.10:mRNA_1;Parent=TcCLB.511137.10:mRNA
TcChr10-S	EuPathDB	gene	385361	386440	.	-	.	ID=TcCLB.511137.20;description=Sec8 exocyst complex component specific domain containing protein%2C putative
TcChr10-S	EuPathDB	mRNA	385361	386440	.	-	.	ID=TcCLB.511137.20:mRNA;Parent=TcCLB.511137.20;Ontology_term=GO_0005737;description=Sec8 exocyst complex component specific domain containing protein%2C putative
TcChr10-S	EuPathDB	exon	385361	386440	.	-	.	ID=exon_TcCLB.511137.20-E1;Parent=TcCLB.511137.20:mRNA
TcChr10-S	EuPathDB	CDS	385361	386440	.	-	0	ID=TcCLB.511137.20:mRNA-p1-CDS1;Parent=TcCLB.511137.20:mRNA;protein_source_id=TcCLB.511137.20:mRNA-p1
TcChr10-S	EuPathDB	gene	386541	388250	.	-	.	ID=TcCLB.508783.10;description=hypothetical protein%2C conserved (pseudogene)
TcChr10-S	EuPathDB	mRNA	386541	388250	.	-	.	ID=TcCLB.508783.10:pseudogenic_transcript;Parent=TcCLB.508783.10;description=hypothetical protein%2C conserved (pseudogene)
TcChr10-S	EuPathDB	exon	386541	388250	.	-	.	ID=exon_TcCLB.508783.10-E1;Parent=TcCLB.508783.10:pseudogenic_transcript
TcChr10-S	EuPathDB	CDS	386541	388250	.	-	0	ID=TcCLB.508783.10:pseudogenic_transcript-p1-CDS1;Parent=TcCLB.508783.10:pseudogenic_transcript;protein_source_id=TcCLB.508783.10:pseudogenic_transcript-p1
TcChr10-S	EuPathDB	gene	388354	389670	.	-	.	ID=TcCLB.511139.10;description=hypothetical protein%2C conserved (pseudogene)
TcChr10-S	EuPathDB	mRNA	388354	389670	.	-	.	ID=TcCLB.511139.10:pseudogenic_transcript;Parent=TcCLB.511139.10;description=hypothetical protein%2C conserved (pseudogene)
TcChr10-S	EuPathDB	exon	388354	389670	.	-	.	ID=exon_TcCLB.511139.10-E1;Parent=TcCLB.511139.10:pseudogenic_transcript
TcChr10-S	EuPathDB	CDS	388354	389670	.	-	0	ID=TcCLB.511139.10:pseudogenic_transcript-p1-CDS1;Parent=TcCLB.511139.10:pseudogenic_transcript;protein_source_id=TcCLB.511139.10:pseudogenic_transcript-p1
TcChr10-S	EuPathDB	gene	389887	390408	.	-	.	ID=TcCLB.511139.20;description=40S ribosomal protein S11%2C putative
TcChr10-S	EuPathDB	mRNA	389887	390408	.	-	.	ID=TcCLB.511139.20:mRNA;Parent=TcCLB.511139.20;Ontology_term=GO_0003729;description=40S ribosomal protein S11%2C putative
TcChr10-S	EuPathDB	exon	389887	390408	.	-	.	ID=exon_TcCLB.511139.20-E1;Parent=TcCLB.511139.20:mRNA
TcChr10-S	EuPathDB	CDS	389887	390408	.	-	0	ID=TcCLB.511139.20:mRNA-p1-CDS1;Parent=TcCLB.511139.20:mRNA;protein_source_id=TcCLB.511139.20:mRNA-p1
TcChr10-S	UTRme	five_prime_UTR	390409	390421	94.0	-	.	ID=utr_TcCLB.511139.20:mRNA_1;Parent=TcCLB.511139.20:mRNA
TcChr10-S	EuPathDB	gene	390770	391960	.	-	.	ID=TcCLB.511139.30;description=hypothetical protein%2C conserved
TcChr10-S	EuPathDB	mRNA	390770	391960	.	-	.	ID=TcCLB.511139.30:mRNA;Parent=TcCLB.511139.30;Ontology_term=GO_0010608;description=hypothetical protein%2C conserved
TcChr10-S	EuPathDB	exon	390770	391960	.	-	.	ID=exon_TcCLB.511139.30-E1;Parent=TcCLB.511139.30:mRNA
TcChr10-S	EuPathDB	CDS	390770	391960	.	-	0	ID=TcCLB.511139.30:mRNA-p1-CDS1;Parent=TcCLB.511139.30:mRNA;protein_source_id=TcCLB.511139.30:mRNA-p1
TcChr10-S	UTRme	five_prime_UTR	391961	393525	89.0	-	.	ID=utr_TcCLB.511139.30:mRNA_1;Parent=TcCLB.511139.30:mRNA
TcChr10-S	EuPathDB	gene	394493	394888	.	-	.	ID=TcCLB.511139.40;description=ATP-dependent RNA helicase SUB2%2C putative (fragment)
TcChr10-S	EuPathDB	mRNA	394493	394888	.	-	.	ID=TcCLB.511139.40:mRNA;Parent=TcCLB.511139.40;Ontology_term=GO_0001042%3BGO_0000993%3BGO_0003729,GO_0005654%3BGO_0005634,GO_0016071;description=ATP-dependent RNA helicase SUB2%2C putative (fragment)
TcChr10-S	EuPathDB	exon	394493	394888	.	-	.	ID=exon_TcCLB.511139.40-E1;Parent=TcCLB.511139.40:mRNA
TcChr10-S	EuPathDB	CDS	394493	394888	.	-	0	ID=TcCLB.511139.40:mRNA-p1-CDS1;Parent=TcCLB.511139.40:mRNA;protein_source_id=TcCLB.511139.40:mRNA-p1
TcChr10-S	EuPathDB	three_prime_UTR	394990	394990	.	-	.	ID=utr_TcCLB.482471.19:mRNA_1;Parent=TcCLB.482471.19:mRNA
TcChr10-S	EuPathDB	gene	394990	395617	.	-	.	ID=TcCLB.482471.19;description=ATP-dependent RNA helicase SUB2%2C putative (fragment)
TcChr10-S	EuPathDB	mRNA	394990	395617	.	-	.	ID=TcCLB.482471.19:mRNA;Parent=TcCLB.482471.19;Ontology_term=GO_0001042%3BGO_0000993,GO_0005634,GO_0016071;description=ATP-dependent RNA helicase SUB2%2C putative (fragment)
TcChr10-S	EuPathDB	exon	394990	395617	.	-	.	ID=exon_TcCLB.482471.19-E1;Parent=TcCLB.482471.19:mRNA
TcChr10-S	EuPathDB	CDS	394991	395617	.	-	0	ID=TcCLB.482471.19:mRNA-p1-CDS1;Parent=TcCLB.482471.19:mRNA;protein_source_id=TcCLB.482471.19:mRNA-p1
TcChr10-S	UTRme	five_prime_UTR	395618	395753	90.0	-	.	ID=utr_TcCLB.482471.19:mRNA_1;Parent=TcCLB.482471.19:mRNA
TcChr10-S	EuPathDB	gene	397393	397749	.	-	.	ID=TcCLB.482471.10;description=Mitochondrial ATP synthase subunit%2C putative
TcChr10-S	EuPathDB	mRNA	397393	397749	.	-	.	ID=TcCLB.482471.10:mRNA;Parent=TcCLB.482471.10;Ontology_term=GO_0005737%3BGO_0005739;description=Mitochondrial ATP synthase subunit%2C putative
TcChr10-S	EuPathDB	exon	397393	397749	.	-	.	ID=exon_TcCLB.482471.10-E1;Parent=TcCLB.482471.10:mRNA
TcChr10-S	EuPathDB	CDS	397393	397749	.	-	0	ID=TcCLB.482471.10:mRNA-p1-CDS1;Parent=TcCLB.482471.10:mRNA;protein_source_id=TcCLB.482471.10:mRNA-p1
TcChr10-S	EuPathDB	gene	397926	398582	.	-	.	ID=TcCLB.508785.4;description=Mitochondrial ATP synthase subunit%2C putative
TcChr10-S	EuPathDB	mRNA	397926	398582	.	-	.	ID=TcCLB.508785.4:mRNA;Parent=TcCLB.508785.4;Ontology_term=GO_0005737%3BGO_0005739;description=Mitochondrial ATP synthase subunit%2C putative
TcChr10-S	EuPathDB	exon	397926	398582	.	-	.	ID=exon_TcCLB.508785.4-E1;Parent=TcCLB.508785.4:mRNA
TcChr10-S	EuPathDB	CDS	397926	398582	.	-	0	ID=TcCLB.508785.4:mRNA-p1-CDS1;Parent=TcCLB.508785.4:mRNA;protein_source_id=TcCLB.508785.4:mRNA-p1
TcChr10-S	UTRme	five_prime_UTR	398583	398632	93.0	-	.	ID=utr_TcCLB.508785.4:mRNA_1;Parent=TcCLB.508785.4:mRNA
TcChr10-S	EuPathDB	gene	399125	400192	.	-	.	ID=TcCLB.508785.10;description=Present in the outer mitochondrial membrane proteome 19
TcChr10-S	EuPathDB	mRNA	399125	400192	.	-	.	ID=TcCLB.508785.10:mRNA;Parent=TcCLB.508785.10;Ontology_term=GO_0005741%3BGO_0005739;description=Present in the outer mitochondrial membrane proteome 19
TcChr10-S	EuPathDB	exon	399125	400192	.	-	.	ID=exon_TcCLB.508785.10-E1;Parent=TcCLB.508785.10:mRNA
TcChr10-S	EuPathDB	CDS	399125	400192	.	-	0	ID=TcCLB.508785.10:mRNA-p1-CDS1;Parent=TcCLB.508785.10:mRNA;protein_source_id=TcCLB.508785.10:mRNA-p1
TcChr10-S	UTRme	five_prime_UTR	400193	400233	95.0	-	.	ID=utr_TcCLB.508785.10:mRNA_1;Parent=TcCLB.508785.10:mRNA
TcChr10-S	EuPathDB	gene	405801	407138	.	-	.	ID=TcCLB.511141.10;description=hypothetical protein%2C conserved
TcChr10-S	EuPathDB	mRNA	405801	407138	.	-	.	ID=TcCLB.511141.10:mRNA;Parent=TcCLB.511141.10;Ontology_term=GO_0005737;description=hypothetical protein%2C conserved
TcChr10-S	EuPathDB	exon	405801	407138	.	-	.	ID=exon_TcCLB.511141.10-E1;Parent=TcCLB.511141.10:mRNA
TcChr10-S	EuPathDB	CDS	405801	407138	.	-	0	ID=TcCLB.511141.10:mRNA-p1-CDS1;Parent=TcCLB.511141.10:mRNA;protein_source_id=TcCLB.511141.10:mRNA-p1
TcChr10-S	UTRme	five_prime_UTR	407139	407876	67.0	-	.	ID=utr_TcCLB.511141.10:mRNA_1;Parent=TcCLB.511141.10:mRNA
TcChr10-S	EuPathDB	gene	408260	409846	.	-	.	ID=TcCLB.511141.20;description=choline dehydrogenase%2C putative
TcChr10-S	EuPathDB	mRNA	408260	409846	.	-	.	ID=TcCLB.511141.20:mRNA;Parent=TcCLB.511141.20;Ontology_term=GO_0005737;description=choline dehydrogenase%2C putative
TcChr10-S	EuPathDB	exon	408260	409846	.	-	.	ID=exon_TcCLB.511141.20-E1;Parent=TcCLB.511141.20:mRNA
TcChr10-S	EuPathDB	CDS	408260	409846	.	-	0	ID=TcCLB.511141.20:mRNA-p1-CDS1;Parent=TcCLB.511141.20:mRNA;protein_source_id=TcCLB.511141.20:mRNA-p1
TcChr10-S	UTRme	five_prime_UTR	409847	409899	95.0	-	.	ID=utr_TcCLB.511141.20:mRNA_1;Parent=TcCLB.511141.20:mRNA
TcChr10-S	EuPathDB	gene	410798	411166	.	-	.	ID=TcCLB.511141.30;description=protein kinase%2C putative
TcChr10-S	EuPathDB	mRNA	410798	411166	.	-	.	ID=TcCLB.511141.30:mRNA;Parent=TcCLB.511141.30;Ontology_term=GO_0036064%3BGO_0005737,GO_0032465;description=protein kinase%2C putative
TcChr10-S	EuPathDB	exon	410798	411166	.	-	.	ID=exon_TcCLB.511141.30-E1;Parent=TcCLB.511141.30:mRNA
TcChr10-S	EuPathDB	CDS	410798	411166	.	-	0	ID=TcCLB.511141.30:mRNA-p1-CDS1;Parent=TcCLB.511141.30:mRNA;protein_source_id=TcCLB.511141.30:mRNA-p1
TcChr10-S	EuPathDB	gene	412482	412796	.	-	.	ID=TcCLB.511143.6;description=protein kinase%2C putative (fragment)
TcChr10-S	EuPathDB	mRNA	412482	412796	.	-	.	ID=TcCLB.511143.6:mRNA;Parent=TcCLB.511143.6;description=protein kinase%2C putative (fragment)
TcChr10-S	EuPathDB	exon	412482	412796	.	-	.	ID=exon_TcCLB.511143.6-E1;Parent=TcCLB.511143.6:mRNA
TcChr10-S	EuPathDB	CDS	412482	412796	.	-	0	ID=TcCLB.511143.6:mRNA-p1-CDS1;Parent=TcCLB.511143.6:mRNA;protein_source_id=TcCLB.511143.6:mRNA-p1
TcChr10-S	EuPathDB	gene	413664	415454	.	-	.	ID=TcCLB.511143.12;description=Microtubule-binding protein MIP-T3%2C putative
TcChr10-S	EuPathDB	mRNA	413664	415454	.	-	.	ID=TcCLB.511143.12:mRNA;Parent=TcCLB.511143.12;Ontology_term=GO_0060285%3BGO_0010608;description=Microtubule-binding protein MIP-T3%2C putative
TcChr10-S	EuPathDB	exon	413664	415454	.	-	.	ID=exon_TcCLB.511143.12-E1;Parent=TcCLB.511143.12:mRNA
TcChr10-S	EuPathDB	CDS	413664	415454	.	-	0	ID=TcCLB.511143.12:mRNA-p1-CDS1;Parent=TcCLB.511143.12:mRNA;protein_source_id=TcCLB.511143.12:mRNA-p1
TcChr10-S	UTRme	five_prime_UTR	415455	415658	80.0	-	.	ID=utr_TcCLB.511143.12:mRNA_1;Parent=TcCLB.511143.12:mRNA
TcChr10-S	EuPathDB	gene	415947	416321	.	-	.	ID=TcCLB.511143.19;description=hypothetical protein%2C conserved
TcChr10-S	EuPathDB	mRNA	415947	416321	.	-	.	ID=TcCLB.511143.19:mRNA;Parent=TcCLB.511143.19;Ontology_term=GO_0005654;description=hypothetical protein%2C conserved
TcChr10-S	EuPathDB	exon	415947	416321	.	-	.	ID=exon_TcCLB.511143.19-E1;Parent=TcCLB.511143.19:mRNA
TcChr10-S	EuPathDB	CDS	415947	416321	.	-	0	ID=TcCLB.511143.19:mRNA-p1-CDS1;Parent=TcCLB.511143.19:mRNA;protein_source_id=TcCLB.511143.19:mRNA-p1
TcChr10-S	UTRme	five_prime_UTR	416322	416356	72.0	-	.	ID=utr_TcCLB.511143.19:mRNA_1;Parent=TcCLB.511143.19:mRNA
TcChr10-S	EuPathDB	gene	416604	417749	.	-	.	ID=TcCLB.511143.30;description=peroxidase%2C putative
TcChr10-S	EuPathDB	mRNA	416604	417749	.	-	.	ID=TcCLB.511143.30:mRNA;Parent=TcCLB.511143.30;Ontology_term=GO_0005739;description=peroxidase%2C putative
TcChr10-S	EuPathDB	exon	416604	417749	.	-	.	ID=exon_TcCLB.511143.30-E1;Parent=TcCLB.511143.30:mRNA
TcChr10-S	EuPathDB	CDS	416604	417749	.	-	0	ID=TcCLB.511143.30:mRNA-p1-CDS1;Parent=TcCLB.511143.30:mRNA;protein_source_id=TcCLB.511143.30:mRNA-p1
TcChr10-S	UTRme	five_prime_UTR	417750	417833	89.0	-	.	ID=utr_TcCLB.511143.30:mRNA_1;Parent=TcCLB.511143.30:mRNA
TcChr10-S	EuPathDB	gene	418077	418742	.	-	.	ID=TcCLB.511143.39;description=hypothetical protein%2C conserved
TcChr10-S	EuPathDB	mRNA	418077	418742	.	-	.	ID=TcCLB.511143.39:mRNA;Parent=TcCLB.511143.39;description=hypothetical protein%2C conserved
TcChr10-S	EuPathDB	exon	418077	418742	.	-	.	ID=exon_TcCLB.511143.39-E1;Parent=TcCLB.511143.39:mRNA
TcChr10-S	EuPathDB	CDS	418077	418742	.	-	0	ID=TcCLB.511143.39:mRNA-p1-CDS1;Parent=TcCLB.511143.39:mRNA;protein_source_id=TcCLB.511143.39:mRNA-p1
TcChr10-S	EuPathDB	three_prime_UTR	418845	418846	.	-	.	ID=utr_TcCLB.506869.4:mRNA_1;Parent=TcCLB.506869.4:mRNA
TcChr10-S	EuPathDB	gene	418845	420838	.	-	.	ID=TcCLB.506869.4;description=Exocyst complex component EXO99
TcChr10-S	EuPathDB	mRNA	418845	420838	.	-	.	ID=TcCLB.506869.4:mRNA;Parent=TcCLB.506869.4;Ontology_term=GO_0020016%3BGO_0000145,GO_0006897;description=Exocyst complex component EXO99
TcChr10-S	EuPathDB	exon	418845	420838	.	-	.	ID=exon_TcCLB.506869.4-E1;Parent=TcCLB.506869.4:mRNA
TcChr10-S	EuPathDB	CDS	418847	420838	.	-	0	ID=TcCLB.506869.4:mRNA-p1-CDS1;Parent=TcCLB.506869.4:mRNA;protein_source_id=TcCLB.506869.4:mRNA-p1
TcChr10-S	UTRme	five_prime_UTR	420839	420850	86.0	-	.	ID=utr_TcCLB.506869.4:mRNA_1;Parent=TcCLB.506869.4:mRNA
TcChr10-S	EuPathDB	gene	421101	422288	.	-	.	ID=TcCLB.506869.10;description=hypothetical protein
TcChr10-S	EuPathDB	mRNA	421101	422288	.	-	.	ID=TcCLB.506869.10:mRNA;Parent=TcCLB.506869.10;description=hypothetical protein
TcChr10-S	EuPathDB	exon	421101	422288	.	-	.	ID=exon_TcCLB.506869.10-E1;Parent=TcCLB.506869.10:mRNA
TcChr10-S	EuPathDB	CDS	421101	422288	.	-	0	ID=TcCLB.506869.10:mRNA-p1-CDS1;Parent=TcCLB.506869.10:mRNA;protein_source_id=TcCLB.506869.10:mRNA-p1
TcChr10-S	EuPathDB	gene	422865	424241	.	-	.	ID=TcCLB.506869.20;description=hypothetical protein%2C conserved
TcChr10-S	EuPathDB	mRNA	422865	424241	.	-	.	ID=TcCLB.506869.20:mRNA;Parent=TcCLB.506869.20;Ontology_term=GO_0005737;description=hypothetical protein%2C conserved
TcChr10-S	EuPathDB	exon	422865	424241	.	-	.	ID=exon_TcCLB.506869.20-E1;Parent=TcCLB.506869.20:mRNA
TcChr10-S	EuPathDB	CDS	422865	424241	.	-	0	ID=TcCLB.506869.20:mRNA-p1-CDS1;Parent=TcCLB.506869.20:mRNA;protein_source_id=TcCLB.506869.20:mRNA-p1
TcChr10-S	UTRme	five_prime_UTR	424242	424380	78.0	-	.	ID=utr_TcCLB.506869.20:mRNA_1;Parent=TcCLB.506869.20:mRNA
TcChr10-S	EuPathDB	gene	424536	424991	.	-	.	ID=TcCLB.506869.30;description=hypothetical protein%2C conserved
TcChr10-S	EuPathDB	mRNA	424536	424991	.	-	.	ID=TcCLB.506869.30:mRNA;Parent=TcCLB.506869.30;Ontology_term=GO_0097014%3BGO_0005737%3BGO_0031981;description=hypothetical protein%2C conserved
TcChr10-S	EuPathDB	exon	424536	424991	.	-	.	ID=exon_TcCLB.506869.30-E1;Parent=TcCLB.506869.30:mRNA
TcChr10-S	EuPathDB	CDS	424536	424991	.	-	0	ID=TcCLB.506869.30:mRNA-p1-CDS1;Parent=TcCLB.506869.30:mRNA;protein_source_id=TcCLB.506869.30:mRNA-p1
TcChr10-S	UTRme	five_prime_UTR	424992	424996	93.0	-	.	ID=utr_TcCLB.506869.30:mRNA_1;Parent=TcCLB.506869.30:mRNA
TcChr10-S	EuPathDB	gene	426195	426659	.	-	.	ID=TcCLB.506869.34;description=DUF2407 ubiquitin-like domain containing protein%2C putative
TcChr10-S	EuPathDB	mRNA	426195	426659	.	-	.	ID=TcCLB.506869.34:mRNA;Parent=TcCLB.506869.34;Ontology_term=GO_0005737;description=DUF2407 ubiquitin-like domain containing protein%2C putative
TcChr10-S	EuPathDB	exon	426195	426659	.	-	.	ID=exon_TcCLB.506869.34-E1;Parent=TcCLB.506869.34:mRNA
TcChr10-S	EuPathDB	CDS	426195	426659	.	-	0	ID=TcCLB.506869.34:mRNA-p1-CDS1;Parent=TcCLB.506869.34:mRNA;protein_source_id=TcCLB.506869.34:mRNA-p1
TcChr10-S	UTRme	five_prime_UTR	426660	426750	87.0	-	.	ID=utr_TcCLB.506869.34:mRNA_1;Parent=TcCLB.506869.34:mRNA
TcChr10-S	EuPathDB	gene	426997	428025	.	-	.	ID=TcCLB.506869.40;description=mitochondrial RNA binding complex 1 subunit%2C putative
TcChr10-S	EuPathDB	mRNA	426997	428025	.	-	.	ID=TcCLB.506869.40:mRNA;Parent=TcCLB.506869.40;Ontology_term=GO_0003723,GO_0005737%3BGO_0005762%3BGO_0044429%3BGO_0005739,GO_0043631;description=mitochondrial RNA binding complex 1 subunit%2C putative
TcChr10-S	EuPathDB	exon	426997	428025	.	-	.	ID=exon_TcCLB.506869.40-E1;Parent=TcCLB.506869.40:mRNA
TcChr10-S	EuPathDB	CDS	426997	428025	.	-	0	ID=TcCLB.506869.40:mRNA-p1-CDS1;Parent=TcCLB.506869.40:mRNA;protein_source_id=TcCLB.506869.40:mRNA-p1
TcChr10-S	UTRme	five_prime_UTR	428026	428114	96.0	-	.	ID=utr_TcCLB.506869.40:mRNA_1;Parent=TcCLB.506869.40:mRNA
TcChr10-S	EuPathDB	gene	428472	429002	.	-	.	ID=TcCLB.506869.50;description=calcineurin B subunit%2C putative
TcChr10-S	EuPathDB	mRNA	428472	429002	.	-	.	ID=TcCLB.506869.50:mRNA;Parent=TcCLB.506869.50;Ontology_term=GO_0005829,GO_0010608;description=calcineurin B subunit%2C putative
TcChr10-S	EuPathDB	exon	428472	429002	.	-	.	ID=exon_TcCLB.506869.50-E1;Parent=TcCLB.506869.50:mRNA
TcChr10-S	EuPathDB	CDS	428472	429002	.	-	0	ID=TcCLB.506869.50:mRNA-p1-CDS1;Parent=TcCLB.506869.50:mRNA;protein_source_id=TcCLB.506869.50:mRNA-p1
TcChr10-S	UTRme	five_prime_UTR	429003	429194	68.0	-	.	ID=utr_TcCLB.506869.50:mRNA_1;Parent=TcCLB.506869.50:mRNA
TcChr10-S	EuPathDB	gene	429405	430304	.	-	.	ID=TcCLB.506869.54;description=hypothetical protein%2C conserved
TcChr10-S	EuPathDB	mRNA	429405	430304	.	-	.	ID=TcCLB.506869.54:mRNA;Parent=TcCLB.506869.54;Ontology_term=GO_0005930%3BGO_0005737;description=hypothetical protein%2C conserved
TcChr10-S	EuPathDB	exon	429405	430304	.	-	.	ID=exon_TcCLB.506869.54-E1;Parent=TcCLB.506869.54:mRNA
TcChr10-S	EuPathDB	CDS	429405	430304	.	-	0	ID=TcCLB.506869.54:mRNA-p1-CDS1;Parent=TcCLB.506869.54:mRNA;protein_source_id=TcCLB.506869.54:mRNA-p1
TcChr10-S	UTRme	five_prime_UTR	430305	430490	69.0	-	.	ID=utr_TcCLB.506869.54:mRNA_1;Parent=TcCLB.506869.54:mRNA
TcChr10-S	EuPathDB	gene	431795	433609	.	-	.	ID=TcCLB.506869.60;description=protein kinase PK4%2C putative
TcChr10-S	EuPathDB	mRNA	431795	433609	.	-	.	ID=TcCLB.506869.60:mRNA;Parent=TcCLB.506869.60;Ontology_term=GO_0036064%3BGO_0005737;description=protein kinase PK4%2C putative
TcChr10-S	EuPathDB	exon	431795	433609	.	-	.	ID=exon_TcCLB.506869.60-E1;Parent=TcCLB.506869.60:mRNA
TcChr10-S	EuPathDB	CDS	431795	433609	.	-	0	ID=TcCLB.506869.60:mRNA-p1-CDS1;Parent=TcCLB.506869.60:mRNA;protein_source_id=TcCLB.506869.60:mRNA-p1
TcChr10-S	EuPathDB	gene	434300	435103	.	-	.	ID=TcCLB.506869.70;description=mitochondrial structure specific endonuclease I (SSE-1)%2C putative
TcChr10-S	EuPathDB	mRNA	434300	435103	.	-	.	ID=TcCLB.506869.70:mRNA;Parent=TcCLB.506869.70;Ontology_term=GO_0005737;description=mitochondrial structure specific endonuclease I (SSE-1)%2C putative
TcChr10-S	EuPathDB	exon	434300	435103	.	-	.	ID=exon_TcCLB.506869.70-E1;Parent=TcCLB.506869.70:mRNA
TcChr10-S	EuPathDB	CDS	434300	435103	.	-	0	ID=TcCLB.506869.70:mRNA-p1-CDS1;Parent=TcCLB.506869.70:mRNA;protein_source_id=TcCLB.506869.70:mRNA-p1
TcChr10-S	EuPathDB	gene	435208	435306	.	-	.	ID=TcCLB.508787.5;description=mitochondrial structure specific endonuclease I (SSE-1)%2C putative (fragment)
TcChr10-S	EuPathDB	mRNA	435208	435306	.	-	.	ID=TcCLB.508787.5:mRNA;Parent=TcCLB.508787.5;Ontology_term=GO_0005737;description=mitochondrial structure specific endonuclease I (SSE-1)%2C putative (fragment)
TcChr10-S	EuPathDB	exon	435208	435306	.	-	.	ID=exon_TcCLB.508787.5-E1;Parent=TcCLB.508787.5:mRNA
TcChr10-S	EuPathDB	CDS	435208	435306	.	-	0	ID=TcCLB.508787.5:mRNA-p1-CDS1;Parent=TcCLB.508787.5:mRNA;protein_source_id=TcCLB.508787.5:mRNA-p1
TcChr10-S	UTRme	five_prime_UTR	435307	435365	95.0	-	.	ID=utr_TcCLB.508787.5:mRNA_1;Parent=TcCLB.508787.5:mRNA
TcChr10-S	EuPathDB	gene	435579	436892	.	-	.	ID=TcCLB.508787.10;description=hypothetical protein%2C conserved
TcChr10-S	EuPathDB	mRNA	435579	436892	.	-	.	ID=TcCLB.508787.10:mRNA;Parent=TcCLB.508787.10;description=hypothetical protein%2C conserved
TcChr10-S	EuPathDB	exon	435579	436892	.	-	.	ID=exon_TcCLB.508787.10-E1;Parent=TcCLB.508787.10:mRNA
TcChr10-S	EuPathDB	CDS	435579	436892	.	-	0	ID=TcCLB.508787.10:mRNA-p1-CDS1;Parent=TcCLB.508787.10:mRNA;protein_source_id=TcCLB.508787.10:mRNA-p1
TcChr10-S	UTRme	five_prime_UTR	436893	436934	81.0	-	.	ID=utr_TcCLB.508787.10:mRNA_1;Parent=TcCLB.508787.10:mRNA
TcChr10-S	EuPathDB	gene	437291	437707	.	-	.	ID=TcCLB.508787.14;description=hypothetical protein%2C conserved
TcChr10-S	EuPathDB	mRNA	437291	437707	.	-	.	ID=TcCLB.508787.14:mRNA;Parent=TcCLB.508787.14;description=hypothetical protein%2C conserved
TcChr10-S	EuPathDB	exon	437291	437707	.	-	.	ID=exon_TcCLB.508787.14-E1;Parent=TcCLB.508787.14:mRNA
TcChr10-S	EuPathDB	CDS	437291	437707	.	-	0	ID=TcCLB.508787.14:mRNA-p1-CDS1;Parent=TcCLB.508787.14:mRNA;protein_source_id=TcCLB.508787.14:mRNA-p1
TcChr10-S	UTRme	five_prime_UTR	437708	437736	95.0	-	.	ID=utr_TcCLB.508787.14:mRNA_1;Parent=TcCLB.508787.14:mRNA
TcChr10-S	EuPathDB	gene	438121	441030	.	-	.	ID=TcCLB.508787.20;description=hypothetical protein
TcChr10-S	EuPathDB	mRNA	438121	441030	.	-	.	ID=TcCLB.508787.20:mRNA;Parent=TcCLB.508787.20;description=hypothetical protein
TcChr10-S	EuPathDB	exon	438121	441030	.	-	.	ID=exon_TcCLB.508787.20-E1;Parent=TcCLB.508787.20:mRNA
TcChr10-S	EuPathDB	CDS	438121	441030	.	-	0	ID=TcCLB.508787.20:mRNA-p1-CDS1;Parent=TcCLB.508787.20:mRNA;protein_source_id=TcCLB.508787.20:mRNA-p1
TcChr10-S	UTRme	five_prime_UTR	441031	441707	93.0	-	.	ID=utr_TcCLB.508787.20:mRNA_1;Parent=TcCLB.508787.20:mRNA
TcChr10-S	EuPathDB	gene	443711	444823	.	-	.	ID=TcCLB.508787.30;description=pumilio/PUF RNA binding protein 3%2C putative
TcChr10-S	EuPathDB	mRNA	443711	444823	.	-	.	ID=TcCLB.508787.30:mRNA;Parent=TcCLB.508787.30;Ontology_term=GO_0003729,GO_0010608;description=pumilio/PUF RNA binding protein 3%2C putative
TcChr10-S	EuPathDB	exon	443711	444823	.	-	.	ID=exon_TcCLB.508787.30-E1;Parent=TcCLB.508787.30:mRNA
TcChr10-S	EuPathDB	CDS	443711	444823	.	-	0	ID=TcCLB.508787.30:mRNA-p1-CDS1;Parent=TcCLB.508787.30:mRNA;protein_source_id=TcCLB.508787.30:mRNA-p1
TcChr10-S	EuPathDB	gene	445277	445933	.	-	.	ID=TcCLB.416883.9;description=mitochondrial calcium uniporter%2C putative
TcChr10-S	EuPathDB	mRNA	445277	445933	.	-	.	ID=TcCLB.416883.9:mRNA;Parent=TcCLB.416883.9;Ontology_term=GO_0005737;description=mitochondrial calcium uniporter%2C putative
TcChr10-S	EuPathDB	exon	445277	445933	.	-	.	ID=exon_TcCLB.416883.9-E1;Parent=TcCLB.416883.9:mRNA
TcChr10-S	EuPathDB	CDS	445277	445933	.	-	0	ID=TcCLB.416883.9:mRNA-p1-CDS1;Parent=TcCLB.416883.9:mRNA;protein_source_id=TcCLB.416883.9:mRNA-p1
TcChr10-S	UTRme	five_prime_UTR	445934	445936	90.0	-	.	ID=utr_TcCLB.416883.9:mRNA_1;Parent=TcCLB.416883.9:mRNA
TcChr10-S	EuPathDB	gene	446318	446857	.	-	.	ID=TcCLB.416883.18;description=proteasome alpha 2 subunit%2C putative
TcChr10-S	EuPathDB	mRNA	446318	446857	.	-	.	ID=TcCLB.416883.18:mRNA;Parent=TcCLB.416883.18;Ontology_term=GO_0005737;description=proteasome alpha 2 subunit%2C putative
TcChr10-S	EuPathDB	exon	446318	446857	.	-	.	ID=exon_TcCLB.416883.18-E1;Parent=TcCLB.416883.18:mRNA
TcChr10-S	EuPathDB	CDS	446318	446857	.	-	0	ID=TcCLB.416883.18:mRNA-p1-CDS1;Parent=TcCLB.416883.18:mRNA;protein_source_id=TcCLB.416883.18:mRNA-p1
TcChr10-S	EuPathDB	gene	447677	448150	.	-	.	ID=TcCLB.511145.10;description=cytochrome c oxidase subunit VI%2C putative
TcChr10-S	EuPathDB	mRNA	447677	448150	.	-	.	ID=TcCLB.511145.10:mRNA;Parent=TcCLB.511145.10;Ontology_term=GO_0005737%3BGO_0005739;description=cytochrome c oxidase subunit VI%2C putative
TcChr10-S	EuPathDB	exon	447677	448150	.	-	.	ID=exon_TcCLB.511145.10-E1;Parent=TcCLB.511145.10:mRNA
TcChr10-S	EuPathDB	CDS	447677	448150	.	-	0	ID=TcCLB.511145.10:mRNA-p1-CDS1;Parent=TcCLB.511145.10:mRNA;protein_source_id=TcCLB.511145.10:mRNA-p1
TcChr10-S	UTRme	five_prime_UTR	448151	448187	90.0	-	.	ID=utr_TcCLB.511145.10:mRNA_1;Parent=TcCLB.511145.10:mRNA
TcChr10-S	EuPathDB	gene	448393	448794	.	-	.	ID=TcCLB.511145.20;description=60S ribosomal protein L32%2C putative
TcChr10-S	EuPathDB	mRNA	448393	448794	.	-	.	ID=TcCLB.511145.20:mRNA;Parent=TcCLB.511145.20;Ontology_term=GO_0005737;description=60S ribosomal protein L32%2C putative
TcChr10-S	EuPathDB	exon	448393	448794	.	-	.	ID=exon_TcCLB.511145.20-E1;Parent=TcCLB.511145.20:mRNA
TcChr10-S	EuPathDB	CDS	448393	448794	.	-	0	ID=TcCLB.511145.20:mRNA-p1-CDS1;Parent=TcCLB.511145.20:mRNA;protein_source_id=TcCLB.511145.20:mRNA-p1
TcChr10-S	UTRme	five_prime_UTR	448795	448805	94.0	-	.	ID=utr_TcCLB.511145.20:mRNA_1;Parent=TcCLB.511145.20:mRNA
TcChr10-S	EuPathDB	gene	449492	449722	.	-	.	ID=TcCLB.511145.24;description=BolA-like protein%2C putative
TcChr10-S	EuPathDB	mRNA	449492	449722	.	-	.	ID=TcCLB.511145.24:mRNA;Parent=TcCLB.511145.24;description=BolA-like protein%2C putative
TcChr10-S	EuPathDB	exon	449492	449722	.	-	.	ID=exon_TcCLB.511145.24-E1;Parent=TcCLB.511145.24:mRNA
TcChr10-S	EuPathDB	CDS	449492	449722	.	-	0	ID=TcCLB.511145.24:mRNA-p1-CDS1;Parent=TcCLB.511145.24:mRNA;protein_source_id=TcCLB.511145.24:mRNA-p1
TcChr10-S	UTRme	five_prime_UTR	449723	449782	77.0	-	.	ID=utr_TcCLB.511145.24:mRNA_1;Parent=TcCLB.511145.24:mRNA
TcChr10-S	EuPathDB	gene	450017	452302	.	-	.	ID=TcCLB.511145.30;description=hypothetical protein%2C conserved
TcChr10-S	EuPathDB	mRNA	450017	452302	.	-	.	ID=TcCLB.511145.30:mRNA;Parent=TcCLB.511145.30;description=hypothetical protein%2C conserved
TcChr10-S	EuPathDB	exon	450017	452302	.	-	.	ID=exon_TcCLB.511145.30-E1;Parent=TcCLB.511145.30:mRNA
TcChr10-S	EuPathDB	CDS	450017	452302	.	-	0	ID=TcCLB.511145.30:mRNA-p1-CDS1;Parent=TcCLB.511145.30:mRNA;protein_source_id=TcCLB.511145.30:mRNA-p1
TcChr10-S	UTRme	five_prime_UTR	452303	452360	92.0	-	.	ID=utr_TcCLB.511145.30:mRNA_1;Parent=TcCLB.511145.30:mRNA
TcChr10-S	EuPathDB	gene	452551	453669	.	-	.	ID=TcCLB.511145.40;description=peroxin 14%2C putative
TcChr10-S	EuPathDB	mRNA	452551	453669	.	-	.	ID=TcCLB.511145.40:mRNA;Parent=TcCLB.511145.40;Ontology_term=GO_0020015%3BGO_0046860,GO_0010608%3BGO_0006623;description=peroxin 14%2C putative
TcChr10-S	EuPathDB	exon	452551	453669	.	-	.	ID=exon_TcCLB.511145.40-E1;Parent=TcCLB.511145.40:mRNA
TcChr10-S	EuPathDB	CDS	452551	453669	.	-	0	ID=TcCLB.511145.40:mRNA-p1-CDS1;Parent=TcCLB.511145.40:mRNA;protein_source_id=TcCLB.511145.40:mRNA-p1
TcChr10-S	UTRme	five_prime_UTR	453670	453696	93.0	-	.	ID=utr_TcCLB.511145.40:mRNA_1;Parent=TcCLB.511145.40:mRNA
TcChr10-S	EuPathDB	gene	453987	454724	.	-	.	ID=TcCLB.511145.43;description=proteasome subunit alpha type-5%2C putative
TcChr10-S	EuPathDB	mRNA	453987	454724	.	-	.	ID=TcCLB.511145.43:mRNA;Parent=TcCLB.511145.43;Note=3.4.25.1 (Proteasome endopeptidase complex);Ontology_term=GO_0005829%3BGO_0005634%3BGO_0005839,GO_0006511;description=proteasome subunit alpha type-5%2C putative
TcChr10-S	EuPathDB	exon	453987	454724	.	-	.	ID=exon_TcCLB.511145.43-E1;Parent=TcCLB.511145.43:mRNA
TcChr10-S	EuPathDB	CDS	453987	454724	.	-	0	ID=TcCLB.511145.43:mRNA-p1-CDS1;Parent=TcCLB.511145.43:mRNA;protein_source_id=TcCLB.511145.43:mRNA-p1
TcChr10-S	UTRme	five_prime_UTR	454725	454735	92.0	-	.	ID=utr_TcCLB.511145.43:mRNA_1;Parent=TcCLB.511145.43:mRNA
TcChr10-S	EuPathDB	gene	454976	455248	.	-	.	ID=TcCLB.511145.46;description=60S ribosomal protein L37a%2C putative
TcChr10-S	EuPathDB	mRNA	454976	455248	.	-	.	ID=TcCLB.511145.46:mRNA;Parent=TcCLB.511145.46;description=60S ribosomal protein L37a%2C putative
TcChr10-S	EuPathDB	exon	454976	455248	.	-	.	ID=exon_TcCLB.511145.46-E1;Parent=TcCLB.511145.46:mRNA
TcChr10-S	EuPathDB	CDS	454976	455248	.	-	0	ID=TcCLB.511145.46:mRNA-p1-CDS1;Parent=TcCLB.511145.46:mRNA;protein_source_id=TcCLB.511145.46:mRNA-p1
TcChr10-S	UTRme	five_prime_UTR	455249	455264	93.0	-	.	ID=utr_TcCLB.511145.46:mRNA_1;Parent=TcCLB.511145.46:mRNA
TcChr10-S	EuPathDB	gene	455491	456954	.	-	.	ID=TcCLB.511145.49;description=GPI transamidase component GAA1%2C putative
TcChr10-S	EuPathDB	mRNA	455491	456954	.	-	.	ID=TcCLB.511145.49:mRNA;Parent=TcCLB.511145.49;Ontology_term=GO_0003923,GO_0042765%3BGO_0046658,GO_0006506;description=GPI transamidase component GAA1%2C putative
TcChr10-S	EuPathDB	exon	455491	456954	.	-	.	ID=exon_TcCLB.511145.49-E1;Parent=TcCLB.511145.49:mRNA
TcChr10-S	EuPathDB	CDS	455491	456954	.	-	0	ID=TcCLB.511145.49:mRNA-p1-CDS1;Parent=TcCLB.511145.49:mRNA;protein_source_id=TcCLB.511145.49:mRNA-p1
TcChr10-S	EuPathDB	gene	457152	457742	.	-	.	ID=TcCLB.511145.50;description=vacuolar ATP synthase%2C putative
TcChr10-S	EuPathDB	mRNA	457152	457742	.	-	.	ID=TcCLB.511145.50:mRNA;Parent=TcCLB.511145.50;Note=3.6.3.14 (Transferred entry: 7.1.2.2);description=vacuolar ATP synthase%2C putative
TcChr10-S	EuPathDB	exon	457152	457742	.	-	.	ID=exon_TcCLB.511145.50-E1;Parent=TcCLB.511145.50:mRNA
TcChr10-S	EuPathDB	CDS	457152	457742	.	-	0	ID=TcCLB.511145.50:mRNA-p1-CDS1;Parent=TcCLB.511145.50:mRNA;protein_source_id=TcCLB.511145.50:mRNA-p1
TcChr10-S	UTRme	five_prime_UTR	457743	457758	91.0	-	.	ID=utr_TcCLB.511145.50:mRNA_1;Parent=TcCLB.511145.50:mRNA
TcChr10-S	EuPathDB	gene	458141	459061	.	-	.	ID=TcCLB.511145.60;description=ATP synthase F1 subunit gamma protein%2C putative
TcChr10-S	EuPathDB	mRNA	458141	459061	.	-	.	ID=TcCLB.511145.60:mRNA;Parent=TcCLB.511145.60;Note=3.6.3.14 (Transferred entry: 7.1.2.2);Ontology_term=GO_0000275%3BGO_0005739;description=ATP synthase F1 subunit gamma protein%2C putative
TcChr10-S	EuPathDB	exon	458141	459061	.	-	.	ID=exon_TcCLB.511145.60-E1;Parent=TcCLB.511145.60:mRNA
TcChr10-S	EuPathDB	CDS	458141	459061	.	-	0	ID=TcCLB.511145.60:mRNA-p1-CDS1;Parent=TcCLB.511145.60:mRNA;protein_source_id=TcCLB.511145.60:mRNA-p1
TcChr10-S	UTRme	five_prime_UTR	459062	459120	88.0	-	.	ID=utr_TcCLB.511145.60:mRNA_1;Parent=TcCLB.511145.60:mRNA
TcChr10-S	EuPathDB	gene	459413	460699	.	-	.	ID=TcCLB.511145.70;description=centromere/microtubule binding protein cbf5%2C putative
TcChr10-S	EuPathDB	mRNA	459413	460699	.	-	.	ID=TcCLB.511145.70:mRNA;Parent=TcCLB.511145.70;Ontology_term=GO_0005634,GO_0000154;description=centromere/microtubule binding protein cbf5%2C putative
TcChr10-S	EuPathDB	exon	459413	460699	.	-	.	ID=exon_TcCLB.511145.70-E1;Parent=TcCLB.511145.70:mRNA
TcChr10-S	EuPathDB	CDS	459413	460699	.	-	0	ID=TcCLB.511145.70:mRNA-p1-CDS1;Parent=TcCLB.511145.70:mRNA;protein_source_id=TcCLB.511145.70:mRNA-p1
TcChr10-S	UTRme	five_prime_UTR	460700	460739	97.0	-	.	ID=utr_TcCLB.511145.70:mRNA_1;Parent=TcCLB.511145.70:mRNA
TcChr10-S	EuPathDB	gene	461034	462131	.	-	.	ID=TcCLB.511145.80;description=RNA polymerase II%2C putative
TcChr10-S	EuPathDB	mRNA	461034	462131	.	-	.	ID=TcCLB.511145.80:mRNA;Parent=TcCLB.511145.80;Note=2.7.7.19 (Polynucleotide adenylyltransferase);Ontology_term=GO_0004652,GO_0005739,GO_0006378;description=RNA polymerase II%2C putative
TcChr10-S	EuPathDB	exon	461034	462131	.	-	.	ID=exon_TcCLB.511145.80-E1;Parent=TcCLB.511145.80:mRNA
TcChr10-S	EuPathDB	CDS	461034	462131	.	-	0	ID=TcCLB.511145.80:mRNA-p1-CDS1;Parent=TcCLB.511145.80:mRNA;protein_source_id=TcCLB.511145.80:mRNA-p1
TcChr10-S	UTRme	five_prime_UTR	462132	462254	65.0	-	.	ID=utr_TcCLB.511145.80:mRNA_1;Parent=TcCLB.511145.80:mRNA
TcChr10-S	EuPathDB	gene	462377	462904	.	-	.	ID=TcCLB.511145.89;description=hypothetical protein%2C conserved
TcChr10-S	EuPathDB	mRNA	462377	462904	.	-	.	ID=TcCLB.511145.89:mRNA;Parent=TcCLB.511145.89;description=hypothetical protein%2C conserved
TcChr10-S	EuPathDB	exon	462377	462904	.	-	.	ID=exon_TcCLB.511145.89-E1;Parent=TcCLB.511145.89:mRNA
TcChr10-S	EuPathDB	CDS	462377	462904	.	-	0	ID=TcCLB.511145.89:mRNA-p1-CDS1;Parent=TcCLB.511145.89:mRNA;protein_source_id=TcCLB.511145.89:mRNA-p1
TcChr10-S	UTRme	five_prime_UTR	462905	462921	96.0	-	.	ID=utr_TcCLB.511145.89:mRNA_1;Parent=TcCLB.511145.89:mRNA
TcChr10-S	EuPathDB	gene	463538	465154	.	-	.	ID=TcCLB.504229.110;description=amino acid permease 24%2C putative
TcChr10-S	EuPathDB	mRNA	463538	465154	.	-	.	ID=TcCLB.504229.110:mRNA;Parent=TcCLB.504229.110;Ontology_term=GO_0015193%3BGO_0022858%3BGO_0015238,GO_0016021%3BGO_0005886,GO_0080144%3BGO_0015893%3BGO_0006971%3BGO_0035524%3BGO_0002036%3BGO_0051955%3BGO_0070881;description=amino acid permease 24%2C putative
TcChr10-S	EuPathDB	exon	463538	465154	.	-	.	ID=exon_TcCLB.504229.110-E1;Parent=TcCLB.504229.110:mRNA
TcChr10-S	EuPathDB	CDS	463538	465154	.	-	0	ID=TcCLB.504229.110:mRNA-p1-CDS1;Parent=TcCLB.504229.110:mRNA;protein_source_id=TcCLB.504229.110:mRNA-p1
TcChr10-S	UTRme	five_prime_UTR	465155	465802	41.0	-	.	ID=utr_TcCLB.504229.110:mRNA_1;Parent=TcCLB.504229.110:mRNA
TcChr10-S	EuPathDB	gene	465892	468090	.	+	.	ID=TcCLB.504229.100;description=trans-sialidase (pseudogene)%2C putative
TcChr10-S	EuPathDB	mRNA	465892	468090	.	+	.	ID=TcCLB.504229.100:pseudogenic_transcript;Parent=TcCLB.504229.100;description=trans-sialidase (pseudogene)%2C putative
TcChr10-S	EuPathDB	exon	465892	468090	.	+	.	ID=exon_TcCLB.504229.100-E1;Parent=TcCLB.504229.100:pseudogenic_transcript
TcChr10-S	EuPathDB	CDS	465892	468090	.	+	0	ID=TcCLB.504229.100:pseudogenic_transcript-p1-CDS1;Parent=TcCLB.504229.100:pseudogenic_transcript;protein_source_id=TcCLB.504229.100:pseudogenic_transcript-p1
TcChr10-S	UTRme	five_prime_UTR	468814	470517	70.0	+	.	ID=utr_TcCLB.504229.70:mRNA_1;Parent=TcCLB.504229.70:mRNA
TcChr10-S	EuPathDB	gene	470518	472191	.	+	.	ID=TcCLB.504229.70;description=retrotransposon hot spot (RHS) protein%2C putative
TcChr10-S	EuPathDB	mRNA	470518	472191	.	+	.	ID=TcCLB.504229.70:mRNA;Parent=TcCLB.504229.70;description=retrotransposon hot spot (RHS) protein%2C putative
TcChr10-S	EuPathDB	exon	470518	472191	.	+	.	ID=exon_TcCLB.504229.70-E1;Parent=TcCLB.504229.70:mRNA
TcChr10-S	EuPathDB	CDS	470518	472191	.	+	0	ID=TcCLB.504229.70:mRNA-p1-CDS1;Parent=TcCLB.504229.70:mRNA;protein_source_id=TcCLB.504229.70:mRNA-p1
TcChr10-S	UTRme	five_prime_UTR	475819	475903	64.0	+	.	ID=utr_TcCLB.504229.50:mRNA_1;Parent=TcCLB.504229.50:mRNA
TcChr10-S	EuPathDB	gene	475904	478021	.	+	.	ID=TcCLB.504229.50;description=trans-sialidase (pseudogene)%2C putative
TcChr10-S	EuPathDB	mRNA	475904	478021	.	+	.	ID=TcCLB.504229.50:pseudogenic_transcript;Parent=TcCLB.504229.50;description=trans-sialidase (pseudogene)%2C putative
TcChr10-S	EuPathDB	exon	475904	478021	.	+	.	ID=exon_TcCLB.504229.50-E1;Parent=TcCLB.504229.50:pseudogenic_transcript
TcChr10-S	EuPathDB	CDS	475904	478021	.	+	0	ID=TcCLB.504229.50:pseudogenic_transcript-p1-CDS1;Parent=TcCLB.504229.50:pseudogenic_transcript;protein_source_id=TcCLB.504229.50:pseudogenic_transcript-p1
TcChr10-S	UTRme	five_prime_UTR	480908	480923	69.0	+	.	ID=utr_TcCLB.504229.44:mRNA_1;Parent=TcCLB.504229.44:mRNA
TcChr10-S	EuPathDB	gene	480924	481823	.	+	.	ID=TcCLB.504229.44;description=hypothetical protein%2C conserved (pseudogene)
TcChr10-S	EuPathDB	mRNA	480924	481823	.	+	.	ID=TcCLB.504229.44:pseudogenic_transcript;Parent=TcCLB.504229.44;description=hypothetical protein%2C conserved (pseudogene)
TcChr10-S	EuPathDB	exon	480924	481823	.	+	.	ID=exon_TcCLB.504229.44-E1;Parent=TcCLB.504229.44:pseudogenic_transcript
TcChr10-S	EuPathDB	CDS	480924	481823	.	+	0	ID=TcCLB.504229.44:pseudogenic_transcript-p1-CDS1;Parent=TcCLB.504229.44:pseudogenic_transcript;protein_source_id=TcCLB.504229.44:pseudogenic_transcript-p1
TcChr10-S	EuPathDB	gene	483391	483612	.	+	.	ID=TcCLB.504229.37;description=hypothetical protein
TcChr10-S	EuPathDB	mRNA	483391	483612	.	+	.	ID=TcCLB.504229.37:mRNA;Parent=TcCLB.504229.37;description=hypothetical protein
TcChr10-S	EuPathDB	exon	483391	483612	.	+	.	ID=exon_TcCLB.504229.37-E1;Parent=TcCLB.504229.37:mRNA
TcChr10-S	EuPathDB	CDS	483391	483612	.	+	0	ID=TcCLB.504229.37:mRNA-p1-CDS1;Parent=TcCLB.504229.37:mRNA;protein_source_id=TcCLB.504229.37:mRNA-p1
TcChr10-S	UTRme	five_prime_UTR	483814	483870	58.0	+	.	ID=utr_TcCLB.504229.30:mRNA_1;Parent=TcCLB.504229.30:mRNA
TcChr10-S	EuPathDB	gene	483871	484755	.	+	.	ID=TcCLB.504229.30;description=protein kinase%2C putative
TcChr10-S	EuPathDB	mRNA	483871	484755	.	+	.	ID=TcCLB.504229.30:mRNA;Parent=TcCLB.504229.30;description=protein kinase%2C putative
TcChr10-S	EuPathDB	exon	483871	484755	.	+	.	ID=exon_TcCLB.504229.30-E1;Parent=TcCLB.504229.30:mRNA
TcChr10-S	EuPathDB	CDS	483871	484755	.	+	0	ID=TcCLB.504229.30:mRNA-p1-CDS1;Parent=TcCLB.504229.30:mRNA;protein_source_id=TcCLB.504229.30:mRNA-p1
TcChr10-S	UTRme	five_prime_UTR	484978	485063	42.0	+	.	ID=utr_TcCLB.504229.20:mRNA_1;Parent=TcCLB.504229.20:mRNA
TcChr10-S	EuPathDB	gene	485064	487964	.	+	.	ID=TcCLB.504229.20;description=glycinedecarboxylase (pseudogene)%2C putative
TcChr10-S	EuPathDB	mRNA	485064	487964	.	+	.	ID=TcCLB.504229.20:pseudogenic_transcript;Parent=TcCLB.504229.20;description=glycinedecarboxylase (pseudogene)%2C putative
TcChr10-S	EuPathDB	exon	485064	487964	.	+	.	ID=exon_TcCLB.504229.20-E1;Parent=TcCLB.504229.20:pseudogenic_transcript
TcChr10-S	EuPathDB	CDS	485064	487964	.	+	0	ID=TcCLB.504229.20:pseudogenic_transcript-p1-CDS1;Parent=TcCLB.504229.20:pseudogenic_transcript;protein_source_id=TcCLB.504229.20:pseudogenic_transcript-p1
TcChr10-S	UTRme	five_prime_UTR	489410	489492	87.0	+	.	ID=utr_TcCLB.504229.4:mRNA_1;Parent=TcCLB.504229.4:mRNA
TcChr10-S	EuPathDB	CDS	489493	490869	.	+	0	ID=TcCLB.504229.4:mRNA-p1-CDS1;Parent=TcCLB.504229.4:mRNA;protein_source_id=TcCLB.504229.4:mRNA-p1
TcChr10-S	EuPathDB	gene	489493	490870	.	+	.	ID=TcCLB.504229.4;description=retrotransposon hot spot (RHS) protein%2C putative
TcChr10-S	EuPathDB	mRNA	489493	490870	.	+	.	ID=TcCLB.504229.4:mRNA;Parent=TcCLB.504229.4;description=retrotransposon hot spot (RHS) protein%2C putative
TcChr10-S	EuPathDB	exon	489493	490870	.	+	.	ID=exon_TcCLB.504229.4-E1;Parent=TcCLB.504229.4:mRNA
TcChr10-S	EuPathDB	three_prime_UTR	490870	490870	.	+	.	ID=utr_TcCLB.504229.4:mRNA_1;Parent=TcCLB.504229.4:mRNA
TcChr10-S	EuPathDB	gene	490971	492362	.	+	.	ID=TcCLB.503441.19;description=retrotransposon hot spot protein (RHS%2C pseudogene)%2C putative
TcChr10-S	EuPathDB	mRNA	490971	492362	.	+	.	ID=TcCLB.503441.19:pseudogenic_transcript;Parent=TcCLB.503441.19;description=retrotransposon hot spot protein (RHS%2C pseudogene)%2C putative
TcChr10-S	EuPathDB	exon	490971	492362	.	+	.	ID=exon_TcCLB.503441.19-E1;Parent=TcCLB.503441.19:pseudogenic_transcript
TcChr10-S	EuPathDB	CDS	490971	492362	.	+	0	ID=TcCLB.503441.19:pseudogenic_transcript-p1-CDS1;Parent=TcCLB.503441.19:pseudogenic_transcript;protein_source_id=TcCLB.503441.19:pseudogenic_transcript-p1
TcChr10-S	UTRme	five_prime_UTR	493014	493462	41.0	+	.	ID=utr_TcCLB.503441.10:mRNA_1;Parent=TcCLB.503441.10:mRNA
TcChr10-S	EuPathDB	gene	493463	496021	.	+	.	ID=TcCLB.503441.10;description=retrotransposon hot spot protein (RHS%2C pseudogene)%2C putative
TcChr10-S	EuPathDB	mRNA	493463	496021	.	+	.	ID=TcCLB.503441.10:pseudogenic_transcript;Parent=TcCLB.503441.10;description=retrotransposon hot spot protein (RHS%2C pseudogene)%2C putative
TcChr10-S	EuPathDB	exon	493463	496021	.	+	.	ID=exon_TcCLB.503441.10-E1;Parent=TcCLB.503441.10:pseudogenic_transcript
TcChr10-S	EuPathDB	CDS	493463	496021	.	+	0	ID=TcCLB.503441.10:pseudogenic_transcript-p1-CDS1;Parent=TcCLB.503441.10:pseudogenic_transcript;protein_source_id=TcCLB.503441.10:pseudogenic_transcript-p1
TcChr10-S	UTRme	five_prime_UTR	497183	497284	80.0	+	.	ID=utr_TcCLB.503441.5:mRNA_1;Parent=TcCLB.503441.5:mRNA
TcChr10-S	EuPathDB	gene	497285	498340	.	+	.	ID=TcCLB.503441.5;description=trans-sialidase%2C putative (fragment)
TcChr10-S	EuPathDB	mRNA	497285	498340	.	+	.	ID=TcCLB.503441.5:mRNA;Parent=TcCLB.503441.5;description=trans-sialidase%2C putative (fragment)
TcChr10-S	EuPathDB	exon	497285	498340	.	+	.	ID=exon_TcCLB.503441.5-E1;Parent=TcCLB.503441.5:mRNA
TcChr10-S	EuPathDB	CDS	497285	498340	.	+	0	ID=TcCLB.503441.5:mRNA-p1-CDS1;Parent=TcCLB.503441.5:mRNA;protein_source_id=TcCLB.503441.5:mRNA-p1
TcChr11-S	EuPathDB	gene	3146	5656	.	-	.	ID=TcCLB.510307.10;description=surface protease GP63%2C putative
TcChr11-S	EuPathDB	mRNA	3146	5656	.	-	.	ID=TcCLB.510307.10:mRNA;Parent=TcCLB.510307.10;description=surface protease GP63%2C putative
TcChr11-S	EuPathDB	exon	3146	5656	.	-	.	ID=exon_TcCLB.510307.10-E1;Parent=TcCLB.510307.10:mRNA
TcChr11-S	EuPathDB	CDS	3146	5656	.	-	0	ID=TcCLB.510307.10:mRNA-p1-CDS1;Parent=TcCLB.510307.10:mRNA;protein_source_id=TcCLB.510307.10:mRNA-p1
TcChr11-S	EuPathDB	gene	5971	7239	.	-	.	ID=TcCLB.510307.19;description=Mucin-associated surface protein (MASP) (pseudogene)
TcChr11-S	EuPathDB	mRNA	5971	7239	.	-	.	ID=TcCLB.510307.19:pseudogenic_transcript;Parent=TcCLB.510307.19;Ontology_term=GO_0009986;description=Mucin-associated surface protein (MASP) (pseudogene)
TcChr11-S	EuPathDB	exon	5971	7239	.	-	.	ID=exon_TcCLB.510307.19-E1;Parent=TcCLB.510307.19:pseudogenic_transcript
TcChr11-S	EuPathDB	CDS	5971	7239	.	-	0	ID=TcCLB.510307.19:pseudogenic_transcript-p1-CDS1;Parent=TcCLB.510307.19:pseudogenic_transcript;protein_source_id=TcCLB.510307.19:pseudogenic_transcript-p1
TcChr11-S	UTRme	five_prime_UTR	7240	7268	75.0	-	.	ID=utr_TcCLB.510307.19:mRNA_1;Parent=TcCLB.510307.19:mRNA
TcChr11-S	EuPathDB	gene	12237	15107	.	-	.	ID=TcCLB.510307.60;description=retrotransposon hot spot protein (RHS%2C pseudogene)%2C putative
TcChr11-S	EuPathDB	mRNA	12237	15107	.	-	.	ID=TcCLB.510307.60:pseudogenic_transcript;Parent=TcCLB.510307.60;description=retrotransposon hot spot protein (RHS%2C pseudogene)%2C putative
TcChr11-S	EuPathDB	exon	12237	15107	.	-	.	ID=exon_TcCLB.510307.60-E1;Parent=TcCLB.510307.60:pseudogenic_transcript
TcChr11-S	EuPathDB	CDS	12237	15107	.	-	0	ID=TcCLB.510307.60:pseudogenic_transcript-p1-CDS1;Parent=TcCLB.510307.60:pseudogenic_transcript;protein_source_id=TcCLB.510307.60:pseudogenic_transcript-p1
TcChr11-S	UTRme	five_prime_UTR	15108	15124	91.0	-	.	ID=utr_TcCLB.510307.60:mRNA_1;Parent=TcCLB.510307.60:mRNA
TcChr11-S	EuPathDB	gene	17076	17579	.	-	.	ID=TcCLB.510307.77;description=N-acetyltransferase complex ARD1 subunit (pseudogene)%2C putative
TcChr11-S	EuPathDB	mRNA	17076	17579	.	-	.	ID=TcCLB.510307.77:pseudogenic_transcript;Parent=TcCLB.510307.77;description=N-acetyltransferase complex ARD1 subunit (pseudogene)%2C putative
TcChr11-S	EuPathDB	exon	17076	17579	.	-	.	ID=exon_TcCLB.510307.77-E1;Parent=TcCLB.510307.77:pseudogenic_transcript
TcChr11-S	EuPathDB	CDS	17076	17579	.	-	0	ID=TcCLB.510307.77:pseudogenic_transcript-p1-CDS1;Parent=TcCLB.510307.77:pseudogenic_transcript;protein_source_id=TcCLB.510307.77:pseudogenic_transcript-p1
TcChr11-S	EuPathDB	gene	17723	18751	.	-	.	ID=TcCLB.510307.94;description=ATP-dependent DEAD/H RNA helicase (pseudogene)%2C putative
TcChr11-S	EuPathDB	mRNA	17723	18751	.	-	.	ID=TcCLB.510307.94:pseudogenic_transcript;Parent=TcCLB.510307.94;description=ATP-dependent DEAD/H RNA helicase (pseudogene)%2C putative
TcChr11-S	EuPathDB	exon	17723	18751	.	-	.	ID=exon_TcCLB.510307.94-E1;Parent=TcCLB.510307.94:pseudogenic_transcript
TcChr11-S	EuPathDB	CDS	17723	18751	.	-	0	ID=TcCLB.510307.94:pseudogenic_transcript-p1-CDS1;Parent=TcCLB.510307.94:pseudogenic_transcript;protein_source_id=TcCLB.510307.94:pseudogenic_transcript-p1
TcChr11-S	UTRme	five_prime_UTR	18752	19302	66.0	-	.	ID=utr_TcCLB.510307.94:mRNA_1;Parent=TcCLB.510307.94:mRNA
TcChr11-S	EuPathDB	gene	19636	22500	.	-	.	ID=TcCLB.510307.110;description=hypothetical protein%2C conserved (pseudogene)
TcChr11-S	EuPathDB	mRNA	19636	22500	.	-	.	ID=TcCLB.510307.110:pseudogenic_transcript;Parent=TcCLB.510307.110;description=hypothetical protein%2C conserved (pseudogene)
TcChr11-S	EuPathDB	exon	19636	22500	.	-	.	ID=exon_TcCLB.510307.110-E1;Parent=TcCLB.510307.110:pseudogenic_transcript
TcChr11-S	EuPathDB	CDS	19636	22500	.	-	0	ID=TcCLB.510307.110:pseudogenic_transcript-p1-CDS1;Parent=TcCLB.510307.110:pseudogenic_transcript;protein_source_id=TcCLB.510307.110:pseudogenic_transcript-p1
TcChr11-S	UTRme	five_prime_UTR	22501	22527	59.0	-	.	ID=utr_TcCLB.510307.110:mRNA_1;Parent=TcCLB.510307.110:mRNA
TcChr11-S	EuPathDB	gene	23298	26060	.	-	.	ID=TcCLB.510307.140;description=retrotransposon hot spot protein (RHS%2C pseudogene)%2C putative
TcChr11-S	EuPathDB	mRNA	23298	26060	.	-	.	ID=TcCLB.510307.140:pseudogenic_transcript;Parent=TcCLB.510307.140;description=retrotransposon hot spot protein (RHS%2C pseudogene)%2C putative
TcChr11-S	EuPathDB	exon	23298	26060	.	-	.	ID=exon_TcCLB.510307.140-E1;Parent=TcCLB.510307.140:pseudogenic_transcript
TcChr11-S	EuPathDB	CDS	23298	26060	.	-	0	ID=TcCLB.510307.140:pseudogenic_transcript-p1-CDS1;Parent=TcCLB.510307.140:pseudogenic_transcript;protein_source_id=TcCLB.510307.140:pseudogenic_transcript-p1
TcChr11-S	UTRme	five_prime_UTR	26061	26984	62.0	-	.	ID=utr_TcCLB.510307.140:mRNA_1;Parent=TcCLB.510307.140:mRNA
TcChr11-S	EuPathDB	gene	27817	30729	.	-	.	ID=TcCLB.510307.180;description=glycine dehydrogenase [decarboxylating]%2C putative%2C frameshift
TcChr11-S	EuPathDB	mRNA	27817	30729	.	-	.	ID=TcCLB.510307.180:pseudogenic_transcript;Parent=TcCLB.510307.180;description=glycine dehydrogenase [decarboxylating]%2C putative%2C frameshift
TcChr11-S	EuPathDB	exon	27817	30729	.	-	.	ID=exon_TcCLB.510307.180-E1;Parent=TcCLB.510307.180:pseudogenic_transcript
TcChr11-S	EuPathDB	CDS	27817	30729	.	-	0	ID=TcCLB.510307.180:pseudogenic_transcript-p1-CDS1;Parent=TcCLB.510307.180:pseudogenic_transcript;protein_source_id=TcCLB.510307.180:pseudogenic_transcript-p1
TcChr11-S	UTRme	five_prime_UTR	30730	30819	66.0	-	.	ID=utr_TcCLB.510307.180:mRNA_1;Parent=TcCLB.510307.180:mRNA
TcChr11-S	EuPathDB	gene	31035	31925	.	-	.	ID=TcCLB.510307.191;description=protein kinase%2C putative%2C frameshift
TcChr11-S	EuPathDB	mRNA	31035	31925	.	-	.	ID=TcCLB.510307.191:pseudogenic_transcript;Parent=TcCLB.510307.191;description=protein kinase%2C putative%2C frameshift
TcChr11-S	EuPathDB	exon	31035	31925	.	-	.	ID=exon_TcCLB.510307.191-E1;Parent=TcCLB.510307.191:pseudogenic_transcript
TcChr11-S	EuPathDB	CDS	31035	31925	.	-	0	ID=TcCLB.510307.191:pseudogenic_transcript-p1-CDS1;Parent=TcCLB.510307.191:pseudogenic_transcript;protein_source_id=TcCLB.510307.191:pseudogenic_transcript-p1
TcChr11-S	UTRme	five_prime_UTR	31926	32477	49.0	-	.	ID=utr_TcCLB.510307.191:mRNA_1;Parent=TcCLB.510307.191:mRNA
TcChr11-S	EuPathDB	gene	33867	34904	.	-	.	ID=TcCLB.510307.200;description=hypothetical protein%2C conserved
TcChr11-S	EuPathDB	mRNA	33867	34904	.	-	.	ID=TcCLB.510307.200:mRNA;Parent=TcCLB.510307.200;description=hypothetical protein%2C conserved
TcChr11-S	EuPathDB	exon	33867	34904	.	-	.	ID=exon_TcCLB.510307.200-E1;Parent=TcCLB.510307.200:mRNA
TcChr11-S	EuPathDB	CDS	33867	34904	.	-	0	ID=TcCLB.510307.200:mRNA-p1-CDS1;Parent=TcCLB.510307.200:mRNA;protein_source_id=TcCLB.510307.200:mRNA-p1
TcChr11-S	UTRme	five_prime_UTR	34905	34994	65.0	-	.	ID=utr_TcCLB.510307.200:mRNA_1;Parent=TcCLB.510307.200:mRNA
TcChr11-S	EuPathDB	gene	37790	39736	.	-	.	ID=TcCLB.510307.210;description=trans-sialidase%2C Group II%2C putative
TcChr11-S	EuPathDB	mRNA	37790	39736	.	-	.	ID=TcCLB.510307.210:mRNA;Parent=TcCLB.510307.210;description=trans-sialidase%2C Group II%2C putative
TcChr11-S	EuPathDB	exon	37790	39736	.	-	.	ID=exon_TcCLB.510307.210-E1;Parent=TcCLB.510307.210:mRNA
TcChr11-S	EuPathDB	CDS	37790	39736	.	-	0	ID=TcCLB.510307.210:mRNA-p1-CDS1;Parent=TcCLB.510307.210:mRNA;protein_source_id=TcCLB.510307.210:mRNA-p1
TcChr11-S	UTRme	five_prime_UTR	39737	39936	69.0	-	.	ID=utr_TcCLB.510307.210:mRNA_1;Parent=TcCLB.510307.210:mRNA
TcChr11-S	EuPathDB	gene	43370	45706	.	-	.	ID=TcCLB.510307.220;description=retrotransposon hot spot (RHS) protein%2C putative
TcChr11-S	EuPathDB	mRNA	43370	45706	.	-	.	ID=TcCLB.510307.220:mRNA;Parent=TcCLB.510307.220;description=retrotransposon hot spot (RHS) protein%2C putative
TcChr11-S	EuPathDB	exon	43370	45706	.	-	.	ID=exon_TcCLB.510307.220-E1;Parent=TcCLB.510307.220:mRNA
TcChr11-S	EuPathDB	CDS	43370	45706	.	-	0	ID=TcCLB.510307.220:mRNA-p1-CDS1;Parent=TcCLB.510307.220:mRNA;protein_source_id=TcCLB.510307.220:mRNA-p1
TcChr11-S	UTRme	five_prime_UTR	45707	45757	78.0	-	.	ID=utr_TcCLB.510307.220:mRNA_1;Parent=TcCLB.510307.220:mRNA
TcChr11-S	EuPathDB	gene	47909	50074	.	-	.	ID=TcCLB.510307.230;description=trans-sialidase%2C Group II%2C putative
TcChr11-S	EuPathDB	mRNA	47909	50074	.	-	.	ID=TcCLB.510307.230:mRNA;Parent=TcCLB.510307.230;description=trans-sialidase%2C Group II%2C putative
TcChr11-S	EuPathDB	exon	47909	50074	.	-	.	ID=exon_TcCLB.510307.230-E1;Parent=TcCLB.510307.230:mRNA
TcChr11-S	EuPathDB	CDS	47909	50074	.	-	0	ID=TcCLB.510307.230:mRNA-p1-CDS1;Parent=TcCLB.510307.230:mRNA;protein_source_id=TcCLB.510307.230:mRNA-p1
TcChr11-S	UTRme	five_prime_UTR	50075	51050	75.0	-	.	ID=utr_TcCLB.510307.230:mRNA_1;Parent=TcCLB.510307.230:mRNA
TcChr11-S	EuPathDB	gene	52233	55385	.	-	.	ID=TcCLB.510307.240;description=trans-sialidase%2C Group VIII%2C putative
TcChr11-S	EuPathDB	mRNA	52233	55385	.	-	.	ID=TcCLB.510307.240:mRNA;Parent=TcCLB.510307.240;description=trans-sialidase%2C Group VIII%2C putative
TcChr11-S	EuPathDB	exon	52233	55385	.	-	.	ID=exon_TcCLB.510307.240-E1;Parent=TcCLB.510307.240:mRNA
TcChr11-S	EuPathDB	CDS	52233	55385	.	-	0	ID=TcCLB.510307.240:mRNA-p1-CDS1;Parent=TcCLB.510307.240:mRNA;protein_source_id=TcCLB.510307.240:mRNA-p1
TcChr11-S	UTRme	five_prime_UTR	55386	55492	61.0	-	.	ID=utr_TcCLB.510307.240:mRNA_1;Parent=TcCLB.510307.240:mRNA
TcChr11-S	EuPathDB	gene	56377	56709	.	-	.	ID=TcCLB.510307.245;description=elongation factor 1-gamma (EF-1-gamma%2C pseudogene)%2C putative
TcChr11-S	EuPathDB	mRNA	56377	56709	.	-	.	ID=TcCLB.510307.245:pseudogenic_transcript;Parent=TcCLB.510307.245;description=elongation factor 1-gamma (EF-1-gamma%2C pseudogene)%2C putative
TcChr11-S	EuPathDB	exon	56377	56709	.	-	.	ID=exon_TcCLB.510307.245-E1;Parent=TcCLB.510307.245:pseudogenic_transcript
TcChr11-S	EuPathDB	CDS	56377	56709	.	-	0	ID=TcCLB.510307.245:pseudogenic_transcript-p1-CDS1;Parent=TcCLB.510307.245:pseudogenic_transcript;protein_source_id=TcCLB.510307.245:pseudogenic_transcript-p1
TcChr11-S	UTRme	five_prime_UTR	56710	56962	86.0	-	.	ID=utr_TcCLB.510307.245:mRNA_1;Parent=TcCLB.510307.245:mRNA
TcChr11-S	EuPathDB	gene	57773	59968	.	-	.	ID=TcCLB.510307.250;description=trans-sialidase (pseudogene)%2C putative
TcChr11-S	EuPathDB	mRNA	57773	59968	.	-	.	ID=TcCLB.510307.250:pseudogenic_transcript;Parent=TcCLB.510307.250;description=trans-sialidase (pseudogene)%2C putative
TcChr11-S	EuPathDB	exon	57773	59968	.	-	.	ID=exon_TcCLB.510307.250-E1;Parent=TcCLB.510307.250:pseudogenic_transcript
TcChr11-S	EuPathDB	CDS	57773	59968	.	-	0	ID=TcCLB.510307.250:pseudogenic_transcript-p1-CDS1;Parent=TcCLB.510307.250:pseudogenic_transcript;protein_source_id=TcCLB.510307.250:pseudogenic_transcript-p1
TcChr11-S	EuPathDB	gene	61843	65244	.	-	.	ID=TcCLB.510307.284;description=trans-sialidase%2C Group IV%2C putative
TcChr11-S	EuPathDB	mRNA	61843	65244	.	-	.	ID=TcCLB.510307.284:mRNA;Parent=TcCLB.510307.284;description=trans-sialidase%2C Group IV%2C putative
TcChr11-S	EuPathDB	exon	61843	65244	.	-	.	ID=exon_TcCLB.510307.284-E1;Parent=TcCLB.510307.284:mRNA
TcChr11-S	EuPathDB	CDS	61843	65244	.	-	0	ID=TcCLB.510307.284:mRNA-p1-CDS1;Parent=TcCLB.510307.284:mRNA;protein_source_id=TcCLB.510307.284:mRNA-p1
TcChr11-S	UTRme	five_prime_UTR	65245	65335	62.0	-	.	ID=utr_TcCLB.510307.284:mRNA_1;Parent=TcCLB.510307.284:mRNA
TcChr11-S	EuPathDB	gene	66416	68416	.	-	.	ID=TcCLB.510307.320;description=retrotransposon hot spot protein (RHS%2C pseudogene)%2C putative
TcChr11-S	EuPathDB	mRNA	66416	68416	.	-	.	ID=TcCLB.510307.320:pseudogenic_transcript;Parent=TcCLB.510307.320;description=retrotransposon hot spot protein (RHS%2C pseudogene)%2C putative
TcChr11-S	EuPathDB	exon	66416	68416	.	-	.	ID=exon_TcCLB.510307.320-E1;Parent=TcCLB.510307.320:pseudogenic_transcript
TcChr11-S	EuPathDB	CDS	66416	68416	.	-	0	ID=TcCLB.510307.320:pseudogenic_transcript-p1-CDS1;Parent=TcCLB.510307.320:pseudogenic_transcript;protein_source_id=TcCLB.510307.320:pseudogenic_transcript-p1
TcChr11-S	UTRme	five_prime_UTR	68417	68784	37.0	-	.	ID=utr_TcCLB.510307.320:mRNA_1;Parent=TcCLB.510307.320:mRNA
TcChr11-S	EuPathDB	gene	71676	82139	.	-	.	ID=TcCLB.510307.330;description=dispersed gene family protein 1 (DGF-1)%2C putative
TcChr11-S	EuPathDB	mRNA	71676	82139	.	-	.	ID=TcCLB.510307.330:mRNA;Parent=TcCLB.510307.330;description=dispersed gene family protein 1 (DGF-1)%2C putative
TcChr11-S	EuPathDB	exon	71676	82139	.	-	.	ID=exon_TcCLB.510307.330-E1;Parent=TcCLB.510307.330:mRNA
TcChr11-S	EuPathDB	CDS	71676	82139	.	-	0	ID=TcCLB.510307.330:mRNA-p1-CDS1;Parent=TcCLB.510307.330:mRNA;protein_source_id=TcCLB.510307.330:mRNA-p1
TcChr11-S	UTRme	five_prime_UTR	82140	82291	67.0	-	.	ID=utr_TcCLB.510307.330:mRNA_1;Parent=TcCLB.510307.330:mRNA
TcChr11-S	EuPathDB	gene	83233	83691	.	-	.	ID=TcCLB.510307.352;description=retrotransposon hot spot protein (RHS%2C pseudogene)%2C putative
TcChr11-S	EuPathDB	mRNA	83233	83691	.	-	.	ID=TcCLB.510307.352:pseudogenic_transcript;Parent=TcCLB.510307.352;description=retrotransposon hot spot protein (RHS%2C pseudogene)%2C putative
TcChr11-S	EuPathDB	exon	83233	83691	.	-	.	ID=exon_TcCLB.510307.352-E1;Parent=TcCLB.510307.352:pseudogenic_transcript
TcChr11-S	EuPathDB	CDS	83233	83691	.	-	0	ID=TcCLB.510307.352:pseudogenic_transcript-p1-CDS1;Parent=TcCLB.510307.352:pseudogenic_transcript;protein_source_id=TcCLB.510307.352:pseudogenic_transcript-p1
TcChr11-S	EuPathDB	gene	84713	85717	.	-	.	ID=TcCLB.506689.10;description=trans-sialidase (pseudogene)%2C putative
TcChr11-S	EuPathDB	mRNA	84713	85717	.	-	.	ID=TcCLB.506689.10:pseudogenic_transcript;Parent=TcCLB.506689.10;description=trans-sialidase (pseudogene)%2C putative
TcChr11-S	EuPathDB	exon	84713	85717	.	-	.	ID=exon_TcCLB.506689.10-E1;Parent=TcCLB.506689.10:pseudogenic_transcript
TcChr11-S	EuPathDB	CDS	84713	85717	.	-	0	ID=TcCLB.506689.10:pseudogenic_transcript-p1-CDS1;Parent=TcCLB.506689.10:pseudogenic_transcript;protein_source_id=TcCLB.506689.10:pseudogenic_transcript-p1
TcChr11-S	UTRme	five_prime_UTR	85718	85826	54.0	-	.	ID=utr_TcCLB.506689.10:mRNA_1;Parent=TcCLB.506689.10:mRNA
TcChr11-S	EuPathDB	gene	86798	89728	.	-	.	ID=TcCLB.506689.20;description=hypothetical protein%2C conserved (pseudogene)
TcChr11-S	EuPathDB	mRNA	86798	89728	.	-	.	ID=TcCLB.506689.20:pseudogenic_transcript;Parent=TcCLB.506689.20;description=hypothetical protein%2C conserved (pseudogene)
TcChr11-S	EuPathDB	exon	86798	89728	.	-	.	ID=exon_TcCLB.506689.20-E1;Parent=TcCLB.506689.20:pseudogenic_transcript
TcChr11-S	EuPathDB	CDS	86798	89728	.	-	0	ID=TcCLB.506689.20:pseudogenic_transcript-p1-CDS1;Parent=TcCLB.506689.20:pseudogenic_transcript;protein_source_id=TcCLB.506689.20:pseudogenic_transcript-p1
TcChr11-S	EuPathDB	three_prime_UTR	91468	91468	.	-	.	ID=utr_TcCLB.416503.10:pseudogenic_transcript_1;Parent=TcCLB.416503.10:pseudogenic_transcript
TcChr11-S	EuPathDB	gene	91468	94147	.	-	.	ID=TcCLB.416503.10;description=trans-sialidase (pseudogene)%2C putative
TcChr11-S	EuPathDB	mRNA	91468	94147	.	-	.	ID=TcCLB.416503.10:pseudogenic_transcript;Parent=TcCLB.416503.10;description=trans-sialidase (pseudogene)%2C putative
TcChr11-S	EuPathDB	exon	91468	94147	.	-	.	ID=exon_TcCLB.416503.10-E1;Parent=TcCLB.416503.10:pseudogenic_transcript
TcChr11-S	EuPathDB	CDS	91469	94147	.	-	0	ID=TcCLB.416503.10:pseudogenic_transcript-p1-CDS1;Parent=TcCLB.416503.10:pseudogenic_transcript;protein_source_id=TcCLB.416503.10:pseudogenic_transcript-p1
TcChr11-S	EuPathDB	three_prime_UTR	94270	94270	.	-	.	ID=utr_TcCLB.466965.10:pseudogenic_transcript_1;Parent=TcCLB.466965.10:pseudogenic_transcript
TcChr11-S	EuPathDB	gene	94270	95950	.	-	.	ID=TcCLB.466965.10;description=trans-sialidase (pseudogene)%2C putative
TcChr11-S	EuPathDB	mRNA	94270	95950	.	-	.	ID=TcCLB.466965.10:pseudogenic_transcript;Parent=TcCLB.466965.10;description=trans-sialidase (pseudogene)%2C putative
TcChr11-S	EuPathDB	exon	94270	95950	.	-	.	ID=exon_TcCLB.466965.10-E1;Parent=TcCLB.466965.10:pseudogenic_transcript
TcChr11-S	EuPathDB	CDS	94271	95950	.	-	0	ID=TcCLB.466965.10:pseudogenic_transcript-p1-CDS1;Parent=TcCLB.466965.10:pseudogenic_transcript;protein_source_id=TcCLB.466965.10:pseudogenic_transcript-p1
TcChr11-S	EuPathDB	gene	105002	108127	.	-	.	ID=TcCLB.504887.10;description=dispersed gene family protein 1 (DGF-1)%2C putative
TcChr11-S	EuPathDB	mRNA	105002	108127	.	-	.	ID=TcCLB.504887.10:mRNA;Parent=TcCLB.504887.10;description=dispersed gene family protein 1 (DGF-1)%2C putative
TcChr11-S	EuPathDB	exon	105002	108127	.	-	.	ID=exon_TcCLB.504887.10-E1;Parent=TcCLB.504887.10:mRNA
TcChr11-S	EuPathDB	CDS	105002	108127	.	-	0	ID=TcCLB.504887.10:mRNA-p1-CDS1;Parent=TcCLB.504887.10:mRNA;protein_source_id=TcCLB.504887.10:mRNA-p1
TcChr11-S	EuPathDB	three_prime_UTR	108228	108228	.	-	.	ID=utr_TcCLB.507243.9:mRNA_1;Parent=TcCLB.507243.9:mRNA
TcChr11-S	EuPathDB	gene	108228	111348	.	-	.	ID=TcCLB.507243.9;description=dispersed gene family protein 1 (DGF-1)%2C putative
TcChr11-S	EuPathDB	mRNA	108228	111348	.	-	.	ID=TcCLB.507243.9:mRNA;Parent=TcCLB.507243.9;description=dispersed gene family protein 1 (DGF-1)%2C putative
TcChr11-S	EuPathDB	exon	108228	111348	.	-	.	ID=exon_TcCLB.507243.9-E1;Parent=TcCLB.507243.9:mRNA
TcChr11-S	EuPathDB	CDS	108229	111348	.	-	0	ID=TcCLB.507243.9:mRNA-p1-CDS1;Parent=TcCLB.507243.9:mRNA;protein_source_id=TcCLB.507243.9:mRNA-p1
TcChr11-S	UTRme	five_prime_UTR	111349	111566	85.0	-	.	ID=utr_TcCLB.507243.9:mRNA_1;Parent=TcCLB.507243.9:mRNA
TcChr11-S	EuPathDB	gene	112868	114439	.	-	.	ID=TcCLB.422843.10;description=trans-sialidase (pseudogene)%2C putative
TcChr11-S	EuPathDB	mRNA	112868	114439	.	-	.	ID=TcCLB.422843.10:pseudogenic_transcript;Parent=TcCLB.422843.10;description=trans-sialidase (pseudogene)%2C putative
TcChr11-S	EuPathDB	exon	112868	114439	.	-	.	ID=exon_TcCLB.422843.10-E1;Parent=TcCLB.422843.10:pseudogenic_transcript
TcChr11-S	EuPathDB	CDS	112868	114439	.	-	0	ID=TcCLB.422843.10:pseudogenic_transcript-p1-CDS1;Parent=TcCLB.422843.10:pseudogenic_transcript;protein_source_id=TcCLB.422843.10:pseudogenic_transcript-p1
TcChr11-S	EuPathDB	gene	114542	114991	.	-	.	ID=TcCLB.509349.10;description=trans-sialidase (pseudogene)%2C putative
TcChr11-S	EuPathDB	mRNA	114542	114991	.	-	.	ID=TcCLB.509349.10:pseudogenic_transcript;Parent=TcCLB.509349.10;description=trans-sialidase (pseudogene)%2C putative
TcChr11-S	EuPathDB	exon	114542	114991	.	-	.	ID=exon_TcCLB.509349.10-E1;Parent=TcCLB.509349.10:pseudogenic_transcript
TcChr11-S	EuPathDB	CDS	114542	114991	.	-	0	ID=TcCLB.509349.10:pseudogenic_transcript-p1-CDS1;Parent=TcCLB.509349.10:pseudogenic_transcript;protein_source_id=TcCLB.509349.10:pseudogenic_transcript-p1
TcChr11-S	UTRme	five_prime_UTR	114992	115070	86.0	-	.	ID=utr_TcCLB.509349.10:mRNA_1;Parent=TcCLB.509349.10:mRNA
TcChr11-S	EuPathDB	gene	115973	117865	.	-	.	ID=TcCLB.509349.20;description=retrotransposon hot spot (RHS) protein%2C putative
TcChr11-S	EuPathDB	mRNA	115973	117865	.	-	.	ID=TcCLB.509349.20:mRNA;Parent=TcCLB.509349.20;description=retrotransposon hot spot (RHS) protein%2C putative
TcChr11-S	EuPathDB	exon	115973	117865	.	-	.	ID=exon_TcCLB.509349.20-E1;Parent=TcCLB.509349.20:mRNA
TcChr11-S	EuPathDB	CDS	115973	117865	.	-	0	ID=TcCLB.509349.20:mRNA-p1-CDS1;Parent=TcCLB.509349.20:mRNA;protein_source_id=TcCLB.509349.20:mRNA-p1
TcChr11-S	UTRme	five_prime_UTR	117866	117899	38.0	-	.	ID=utr_TcCLB.509349.20:mRNA_1;Parent=TcCLB.509349.20:mRNA
TcChr11-S	EuPathDB	gene	118491	119012	.	-	.	ID=TcCLB.509349.30;description=hypothetical protein
TcChr11-S	EuPathDB	mRNA	118491	119012	.	-	.	ID=TcCLB.509349.30:mRNA;Parent=TcCLB.509349.30;description=hypothetical protein
TcChr11-S	EuPathDB	exon	118491	119012	.	-	.	ID=exon_TcCLB.509349.30-E1;Parent=TcCLB.509349.30:mRNA
TcChr11-S	EuPathDB	CDS	118491	119012	.	-	0	ID=TcCLB.509349.30:mRNA-p1-CDS1;Parent=TcCLB.509349.30:mRNA;protein_source_id=TcCLB.509349.30:mRNA-p1
TcChr11-S	EuPathDB	gene	119534	120751	.	-	.	ID=TcCLB.510171.10;description=trans-sialidase%2C putative (fragment)
TcChr11-S	EuPathDB	mRNA	119534	120751	.	-	.	ID=TcCLB.510171.10:mRNA;Parent=TcCLB.510171.10;description=trans-sialidase%2C putative (fragment)
TcChr11-S	EuPathDB	exon	119534	120751	.	-	.	ID=exon_TcCLB.510171.10-E1;Parent=TcCLB.510171.10:mRNA
TcChr11-S	EuPathDB	CDS	119534	120751	.	-	0	ID=TcCLB.510171.10:mRNA-p1-CDS1;Parent=TcCLB.510171.10:mRNA;protein_source_id=TcCLB.510171.10:mRNA-p1
TcChr11-S	UTRme	five_prime_UTR	120752	120846	74.0	-	.	ID=utr_TcCLB.510171.10:mRNA_1;Parent=TcCLB.510171.10:mRNA
TcChr11-S	EuPathDB	gene	124896	125090	.	-	.	ID=TcCLB.508091.10;description=trans-sialidase (pseudogene)%2C putative
TcChr11-S	EuPathDB	mRNA	124896	125090	.	-	.	ID=TcCLB.508091.10:pseudogenic_transcript;Parent=TcCLB.508091.10;description=trans-sialidase (pseudogene)%2C putative
TcChr11-S	EuPathDB	exon	124896	125090	.	-	.	ID=exon_TcCLB.508091.10-E1;Parent=TcCLB.508091.10:pseudogenic_transcript
TcChr11-S	EuPathDB	CDS	124896	125090	.	-	0	ID=TcCLB.508091.10:pseudogenic_transcript-p1-CDS1;Parent=TcCLB.508091.10:pseudogenic_transcript;protein_source_id=TcCLB.508091.10:pseudogenic_transcript-p1
TcChr11-S	EuPathDB	gene	125194	125799	.	-	.	ID=TcCLB.510167.37;description=trans-sialidase (pseudogene)%2C putative
TcChr11-S	EuPathDB	mRNA	125194	125799	.	-	.	ID=TcCLB.510167.37:pseudogenic_transcript;Parent=TcCLB.510167.37;description=trans-sialidase (pseudogene)%2C putative
TcChr11-S	EuPathDB	exon	125194	125799	.	-	.	ID=exon_TcCLB.510167.37-E1;Parent=TcCLB.510167.37:pseudogenic_transcript
TcChr11-S	EuPathDB	CDS	125194	125799	.	-	0	ID=TcCLB.510167.37:pseudogenic_transcript-p1-CDS1;Parent=TcCLB.510167.37:pseudogenic_transcript;protein_source_id=TcCLB.510167.37:pseudogenic_transcript-p1
TcChr11-S	UTRme	five_prime_UTR	125800	126098	39.0	-	.	ID=utr_TcCLB.510167.37:mRNA_1;Parent=TcCLB.510167.37:mRNA
TcChr11-S	UTRme	five_prime_UTR	128179	128191	92.0	+	.	ID=utr_TcCLB.510167.29:mRNA_1;Parent=TcCLB.510167.29:mRNA
TcChr11-S	EuPathDB	gene	128192	129100	.	+	.	ID=TcCLB.510167.29;description=ribosomal RNA processing protein 4%2C putative
TcChr11-S	EuPathDB	mRNA	128192	129100	.	+	.	ID=TcCLB.510167.29:mRNA;Parent=TcCLB.510167.29;Note=3.1.13.- (Exoribonucleases producing 5'-phosphomonoesters.);Ontology_term=GO_0000175,GO_0000177%3BGO_0000178%3BGO_0000176%3BGO_0005634,GO_0016049%3BGO_0006364;description=ribosomal RNA processing protein 4%2C putative
TcChr11-S	EuPathDB	exon	128192	129100	.	+	.	ID=exon_TcCLB.510167.29-E1;Parent=TcCLB.510167.29:mRNA
TcChr11-S	EuPathDB	CDS	128192	129100	.	+	0	ID=TcCLB.510167.29:mRNA-p1-CDS1;Parent=TcCLB.510167.29:mRNA;protein_source_id=TcCLB.510167.29:mRNA-p1
TcChr11-S	UTRme	five_prime_UTR	129286	129297	91.0	+	.	ID=utr_TcCLB.510167.20:mRNA_1;Parent=TcCLB.510167.20:mRNA
TcChr11-S	EuPathDB	gene	129298	130227	.	+	.	ID=TcCLB.510167.20;description=hypothetical protein%2C conserved
TcChr11-S	EuPathDB	mRNA	129298	130227	.	+	.	ID=TcCLB.510167.20:mRNA;Parent=TcCLB.510167.20;Ontology_term=GO_0010608;description=hypothetical protein%2C conserved
TcChr11-S	EuPathDB	exon	129298	130227	.	+	.	ID=exon_TcCLB.510167.20-E1;Parent=TcCLB.510167.20:mRNA
TcChr11-S	EuPathDB	CDS	129298	130227	.	+	0	ID=TcCLB.510167.20:mRNA-p1-CDS1;Parent=TcCLB.510167.20:mRNA;protein_source_id=TcCLB.510167.20:mRNA-p1
TcChr11-S	EuPathDB	gene	130392	133559	.	+	.	ID=TcCLB.510167.10;description=phosphatidylinositol 3-kinase 2%2C putative
TcChr11-S	EuPathDB	mRNA	130392	133559	.	+	.	ID=TcCLB.510167.10:mRNA;Parent=TcCLB.510167.10;description=phosphatidylinositol 3-kinase 2%2C putative
TcChr11-S	EuPathDB	exon	130392	133559	.	+	.	ID=exon_TcCLB.510167.10-E1;Parent=TcCLB.510167.10:mRNA
TcChr11-S	EuPathDB	CDS	130392	133559	.	+	0	ID=TcCLB.510167.10:mRNA-p1-CDS1;Parent=TcCLB.510167.10:mRNA;protein_source_id=TcCLB.510167.10:mRNA-p1
TcChr11-S	UTRme	five_prime_UTR	133798	133806	91.0	+	.	ID=utr_TcCLB.510167.4:mRNA_1;Parent=TcCLB.510167.4:mRNA
TcChr11-S	EuPathDB	CDS	133807	134310	.	+	0	ID=TcCLB.510167.4:mRNA-p1-CDS1;Parent=TcCLB.510167.4:mRNA;protein_source_id=TcCLB.510167.4:mRNA-p1
TcChr11-S	EuPathDB	gene	133807	134312	.	+	.	ID=TcCLB.510167.4;description=hypothetical protein%2C conserved
TcChr11-S	EuPathDB	mRNA	133807	134312	.	+	.	ID=TcCLB.510167.4:mRNA;Parent=TcCLB.510167.4;description=hypothetical protein%2C conserved
TcChr11-S	EuPathDB	exon	133807	134312	.	+	.	ID=exon_TcCLB.510167.4-E1;Parent=TcCLB.510167.4:mRNA
TcChr11-S	EuPathDB	three_prime_UTR	134311	134312	.	+	.	ID=utr_TcCLB.510167.4:mRNA_1;Parent=TcCLB.510167.4:mRNA
TcChr11-S	EuPathDB	gene	134963	137923	.	+	.	ID=TcCLB.506605.229;description=J Biosynthesis Protein 2
TcChr11-S	EuPathDB	mRNA	134963	137923	.	+	.	ID=TcCLB.506605.229:mRNA;Parent=TcCLB.506605.229;Ontology_term=GO_0008198%3BGO_0050341,GO_0005634,GO_0070580;description=J Biosynthesis Protein 2
TcChr11-S	EuPathDB	exon	134963	137923	.	+	.	ID=exon_TcCLB.506605.229-E1;Parent=TcCLB.506605.229:mRNA
TcChr11-S	EuPathDB	CDS	134963	137923	.	+	0	ID=TcCLB.506605.229:mRNA-p1-CDS1;Parent=TcCLB.506605.229:mRNA;protein_source_id=TcCLB.506605.229:mRNA-p1
TcChr11-S	UTRme	five_prime_UTR	139196	139233	88.0	+	.	ID=utr_TcCLB.506605.220:mRNA_1;Parent=TcCLB.506605.220:mRNA
TcChr11-S	EuPathDB	gene	139234	141417	.	+	.	ID=TcCLB.506605.220;description=hypothetical protein%2C conserved
TcChr11-S	EuPathDB	mRNA	139234	141417	.	+	.	ID=TcCLB.506605.220:mRNA;Parent=TcCLB.506605.220;Ontology_term=GO_0030551;description=hypothetical protein%2C conserved
TcChr11-S	EuPathDB	exon	139234	141417	.	+	.	ID=exon_TcCLB.506605.220-E1;Parent=TcCLB.506605.220:mRNA
TcChr11-S	EuPathDB	CDS	139234	141417	.	+	0	ID=TcCLB.506605.220:mRNA-p1-CDS1;Parent=TcCLB.506605.220:mRNA;protein_source_id=TcCLB.506605.220:mRNA-p1
TcChr11-S	UTRme	five_prime_UTR	141712	141740	78.0	+	.	ID=utr_TcCLB.506605.214:mRNA_1;Parent=TcCLB.506605.214:mRNA
TcChr11-S	EuPathDB	gene	141741	142313	.	+	.	ID=TcCLB.506605.214;description=Miro-like protein%2C putative
TcChr11-S	EuPathDB	mRNA	141741	142313	.	+	.	ID=TcCLB.506605.214:mRNA;Parent=TcCLB.506605.214;description=Miro-like protein%2C putative
TcChr11-S	EuPathDB	exon	141741	142313	.	+	.	ID=exon_TcCLB.506605.214-E1;Parent=TcCLB.506605.214:mRNA
TcChr11-S	EuPathDB	CDS	141741	142313	.	+	0	ID=TcCLB.506605.214:mRNA-p1-CDS1;Parent=TcCLB.506605.214:mRNA;protein_source_id=TcCLB.506605.214:mRNA-p1
TcChr11-S	UTRme	five_prime_UTR	142747	142894	92.0	+	.	ID=utr_TcCLB.506605.210:mRNA_1;Parent=TcCLB.506605.210:mRNA
TcChr11-S	EuPathDB	gene	142895	144142	.	+	.	ID=TcCLB.506605.210;description=leucine-rich repeat protein (LRRP)%2C putative
TcChr11-S	EuPathDB	mRNA	142895	144142	.	+	.	ID=TcCLB.506605.210:mRNA;Parent=TcCLB.506605.210;description=leucine-rich repeat protein (LRRP)%2C putative
TcChr11-S	EuPathDB	exon	142895	144142	.	+	.	ID=exon_TcCLB.506605.210-E1;Parent=TcCLB.506605.210:mRNA
TcChr11-S	EuPathDB	CDS	142895	144142	.	+	0	ID=TcCLB.506605.210:mRNA-p1-CDS1;Parent=TcCLB.506605.210:mRNA;protein_source_id=TcCLB.506605.210:mRNA-p1
TcChr11-S	UTRme	five_prime_UTR	144658	144700	96.0	+	.	ID=utr_TcCLB.506605.200:mRNA_1;Parent=TcCLB.506605.200:mRNA
TcChr11-S	EuPathDB	gene	144701	145528	.	+	.	ID=TcCLB.506605.200;description=hypothetical protein%2C conserved
TcChr11-S	EuPathDB	mRNA	144701	145528	.	+	.	ID=TcCLB.506605.200:mRNA;Parent=TcCLB.506605.200;description=hypothetical protein%2C conserved
TcChr11-S	EuPathDB	exon	144701	145528	.	+	.	ID=exon_TcCLB.506605.200-E1;Parent=TcCLB.506605.200:mRNA
TcChr11-S	EuPathDB	CDS	144701	145528	.	+	0	ID=TcCLB.506605.200:mRNA-p1-CDS1;Parent=TcCLB.506605.200:mRNA;protein_source_id=TcCLB.506605.200:mRNA-p1
TcChr11-S	UTRme	five_prime_UTR	146025	146092	75.0	+	.	ID=utr_TcCLB.506605.194:mRNA_1;Parent=TcCLB.506605.194:mRNA
TcChr11-S	EuPathDB	gene	146093	147367	.	+	.	ID=TcCLB.506605.194;description=hypothetical protein%2C conserved
TcChr11-S	EuPathDB	mRNA	146093	147367	.	+	.	ID=TcCLB.506605.194:mRNA;Parent=TcCLB.506605.194;description=hypothetical protein%2C conserved
TcChr11-S	EuPathDB	exon	146093	147367	.	+	.	ID=exon_TcCLB.506605.194-E1;Parent=TcCLB.506605.194:mRNA
TcChr11-S	EuPathDB	CDS	146093	147367	.	+	0	ID=TcCLB.506605.194:mRNA-p1-CDS1;Parent=TcCLB.506605.194:mRNA;protein_source_id=TcCLB.506605.194:mRNA-p1
TcChr11-S	UTRme	five_prime_UTR	147775	147924	80.0	+	.	ID=utr_TcCLB.506605.190:mRNA_1;Parent=TcCLB.506605.190:mRNA
TcChr11-S	EuPathDB	gene	147925	150882	.	+	.	ID=TcCLB.506605.190;description=Calponin homology (CH) domain containing protein%2C putative
TcChr11-S	EuPathDB	mRNA	147925	150882	.	+	.	ID=TcCLB.506605.190:mRNA;Parent=TcCLB.506605.190;Ontology_term=GO_0005737;description=Calponin homology (CH) domain containing protein%2C putative
TcChr11-S	EuPathDB	exon	147925	150882	.	+	.	ID=exon_TcCLB.506605.190-E1;Parent=TcCLB.506605.190:mRNA
TcChr11-S	EuPathDB	CDS	147925	150882	.	+	0	ID=TcCLB.506605.190:mRNA-p1-CDS1;Parent=TcCLB.506605.190:mRNA;protein_source_id=TcCLB.506605.190:mRNA-p1
TcChr11-S	UTRme	five_prime_UTR	151189	151208	89.0	+	.	ID=utr_TcCLB.506605.180:mRNA_1;Parent=TcCLB.506605.180:mRNA
TcChr11-S	EuPathDB	gene	151209	152747	.	+	.	ID=TcCLB.506605.180;description=hypothetical protein%2C conserved
TcChr11-S	EuPathDB	mRNA	151209	152747	.	+	.	ID=TcCLB.506605.180:mRNA;Parent=TcCLB.506605.180;description=hypothetical protein%2C conserved
TcChr11-S	EuPathDB	exon	151209	152747	.	+	.	ID=exon_TcCLB.506605.180-E1;Parent=TcCLB.506605.180:mRNA
TcChr11-S	EuPathDB	CDS	151209	152747	.	+	0	ID=TcCLB.506605.180:mRNA-p1-CDS1;Parent=TcCLB.506605.180:mRNA;protein_source_id=TcCLB.506605.180:mRNA-p1
TcChr11-S	EuPathDB	gene	152771	154510	.	+	.	ID=TcCLB.506605.174;description=Cornifin (SPRR) family%2C putative
TcChr11-S	EuPathDB	mRNA	152771	154510	.	+	.	ID=TcCLB.506605.174:mRNA;Parent=TcCLB.506605.174;Ontology_term=GO_0035869%3BGO_0005737;description=Cornifin (SPRR) family%2C putative
TcChr11-S	EuPathDB	exon	152771	154510	.	+	.	ID=exon_TcCLB.506605.174-E1;Parent=TcCLB.506605.174:mRNA
TcChr11-S	EuPathDB	CDS	152771	154510	.	+	0	ID=TcCLB.506605.174:mRNA-p1-CDS1;Parent=TcCLB.506605.174:mRNA;protein_source_id=TcCLB.506605.174:mRNA-p1
TcChr11-S	UTRme	five_prime_UTR	155159	155419	65.0	+	.	ID=utr_TcCLB.506605.170:mRNA_1;Parent=TcCLB.506605.170:mRNA
TcChr11-S	EuPathDB	gene	155420	156493	.	+	.	ID=TcCLB.506605.170;description=inosine-guanine nucleoside hydrolase%2C putative
TcChr11-S	EuPathDB	mRNA	155420	156493	.	+	.	ID=TcCLB.506605.170:mRNA;Parent=TcCLB.506605.170;Ontology_term=GO_0047724,GO_0005737%3BGO_0020015,GO_0006179%3BGO_0006190;description=inosine-guanine nucleoside hydrolase%2C putative
TcChr11-S	EuPathDB	exon	155420	156493	.	+	.	ID=exon_TcCLB.506605.170-E1;Parent=TcCLB.506605.170:mRNA
TcChr11-S	EuPathDB	CDS	155420	156493	.	+	0	ID=TcCLB.506605.170:mRNA-p1-CDS1;Parent=TcCLB.506605.170:mRNA;protein_source_id=TcCLB.506605.170:mRNA-p1
TcChr11-S	UTRme	five_prime_UTR	158186	158200	57.0	+	.	ID=utr_TcCLB.506605.160:mRNA_1;Parent=TcCLB.506605.160:mRNA
TcChr11-S	EuPathDB	gene	158201	159649	.	+	.	ID=TcCLB.506605.160;description=histone acetyltransferase%2C putative
TcChr11-S	EuPathDB	mRNA	158201	159649	.	+	.	ID=TcCLB.506605.160:mRNA;Parent=TcCLB.506605.160;Ontology_term=GO_0005634;description=histone acetyltransferase%2C putative
TcChr11-S	EuPathDB	exon	158201	159649	.	+	.	ID=exon_TcCLB.506605.160-E1;Parent=TcCLB.506605.160:mRNA
TcChr11-S	EuPathDB	CDS	158201	159649	.	+	0	ID=TcCLB.506605.160:mRNA-p1-CDS1;Parent=TcCLB.506605.160:mRNA;protein_source_id=TcCLB.506605.160:mRNA-p1
TcChr11-S	UTRme	five_prime_UTR	160056	160119	82.0	+	.	ID=utr_TcCLB.506605.150:mRNA_1;Parent=TcCLB.506605.150:mRNA
TcChr11-S	EuPathDB	gene	160120	160674	.	+	.	ID=TcCLB.506605.150;description=60S ribosomal protein%2C putative
TcChr11-S	EuPathDB	mRNA	160120	160674	.	+	.	ID=TcCLB.506605.150:mRNA;Parent=TcCLB.506605.150;Ontology_term=GO_0005762;description=60S ribosomal protein%2C putative
TcChr11-S	EuPathDB	exon	160120	160674	.	+	.	ID=exon_TcCLB.506605.150-E1;Parent=TcCLB.506605.150:mRNA
TcChr11-S	EuPathDB	CDS	160120	160674	.	+	0	ID=TcCLB.506605.150:mRNA-p1-CDS1;Parent=TcCLB.506605.150:mRNA;protein_source_id=TcCLB.506605.150:mRNA-p1
TcChr11-S	UTRme	five_prime_UTR	160994	161122	66.0	+	.	ID=utr_TcCLB.506605.139:mRNA_1;Parent=TcCLB.506605.139:mRNA
TcChr11-S	EuPathDB	gene	161123	162064	.	+	.	ID=TcCLB.506605.139;description=hypothetical protein%2C conserved
TcChr11-S	EuPathDB	mRNA	161123	162064	.	+	.	ID=TcCLB.506605.139:mRNA;Parent=TcCLB.506605.139;Ontology_term=GO_0005634;description=hypothetical protein%2C conserved
TcChr11-S	EuPathDB	exon	161123	162064	.	+	.	ID=exon_TcCLB.506605.139-E1;Parent=TcCLB.506605.139:mRNA
TcChr11-S	EuPathDB	CDS	161123	162064	.	+	0	ID=TcCLB.506605.139:mRNA-p1-CDS1;Parent=TcCLB.506605.139:mRNA;protein_source_id=TcCLB.506605.139:mRNA-p1
TcChr11-S	UTRme	five_prime_UTR	162518	162562	75.0	+	.	ID=utr_TcCLB.506605.130:mRNA_1;Parent=TcCLB.506605.130:mRNA
TcChr11-S	EuPathDB	gene	162563	164551	.	+	.	ID=TcCLB.506605.130;description=hypothetical protein%2C conserved
TcChr11-S	EuPathDB	mRNA	162563	164551	.	+	.	ID=TcCLB.506605.130:mRNA;Parent=TcCLB.506605.130;description=hypothetical protein%2C conserved
TcChr11-S	EuPathDB	exon	162563	164551	.	+	.	ID=exon_TcCLB.506605.130-E1;Parent=TcCLB.506605.130:mRNA
TcChr11-S	EuPathDB	CDS	162563	164551	.	+	0	ID=TcCLB.506605.130:mRNA-p1-CDS1;Parent=TcCLB.506605.130:mRNA;protein_source_id=TcCLB.506605.130:mRNA-p1
TcChr11-S	UTRme	five_prime_UTR	165095	165120	99.0	+	.	ID=utr_TcCLB.506605.120:mRNA_1;Parent=TcCLB.506605.120:mRNA
TcChr11-S	EuPathDB	gene	165121	165723	.	+	.	ID=TcCLB.506605.120;description=Thioredoxin-like%2C putative
TcChr11-S	EuPathDB	mRNA	165121	165723	.	+	.	ID=TcCLB.506605.120:mRNA;Parent=TcCLB.506605.120;Ontology_term=GO_0097014%3BGO_0005737%3BGO_0005654,GO_0010608;description=Thioredoxin-like%2C putative
TcChr11-S	EuPathDB	exon	165121	165723	.	+	.	ID=exon_TcCLB.506605.120-E1;Parent=TcCLB.506605.120:mRNA
TcChr11-S	EuPathDB	CDS	165121	165723	.	+	0	ID=TcCLB.506605.120:mRNA-p1-CDS1;Parent=TcCLB.506605.120:mRNA;protein_source_id=TcCLB.506605.120:mRNA-p1
TcChr11-S	UTRme	five_prime_UTR	166771	166771	96.0	+	.	ID=utr_TcCLB.506605.100:mRNA_1;Parent=TcCLB.506605.100:mRNA
TcChr11-S	EuPathDB	gene	166772	169381	.	+	.	ID=TcCLB.506605.100;description=hypothetical protein
TcChr11-S	EuPathDB	mRNA	166772	169381	.	+	.	ID=TcCLB.506605.100:mRNA;Parent=TcCLB.506605.100;description=hypothetical protein
TcChr11-S	EuPathDB	exon	166772	169381	.	+	.	ID=exon_TcCLB.506605.100-E1;Parent=TcCLB.506605.100:mRNA
TcChr11-S	EuPathDB	CDS	166772	169381	.	+	0	ID=TcCLB.506605.100:mRNA-p1-CDS1;Parent=TcCLB.506605.100:mRNA;protein_source_id=TcCLB.506605.100:mRNA-p1
TcChr11-S	UTRme	five_prime_UTR	169901	169945	88.0	+	.	ID=utr_TcCLB.506605.90:mRNA_1;Parent=TcCLB.506605.90:mRNA
TcChr11-S	EuPathDB	gene	169946	171196	.	+	.	ID=TcCLB.506605.90;description=Domain of unknown function (DUF4201)%2C putative
TcChr11-S	EuPathDB	mRNA	169946	171196	.	+	.	ID=TcCLB.506605.90:mRNA;Parent=TcCLB.506605.90;Ontology_term=GO_0005930%3BGO_0005737;description=Domain of unknown function (DUF4201)%2C putative
TcChr11-S	EuPathDB	exon	169946	171196	.	+	.	ID=exon_TcCLB.506605.90-E1;Parent=TcCLB.506605.90:mRNA
TcChr11-S	EuPathDB	CDS	169946	171196	.	+	0	ID=TcCLB.506605.90:mRNA-p1-CDS1;Parent=TcCLB.506605.90:mRNA;protein_source_id=TcCLB.506605.90:mRNA-p1
TcChr11-S	UTRme	five_prime_UTR	171607	171634	72.0	+	.	ID=utr_TcCLB.506605.80:mRNA_1;Parent=TcCLB.506605.80:mRNA
TcChr11-S	EuPathDB	gene	171635	173131	.	+	.	ID=TcCLB.506605.80;description=PX domain containing protein%2C putative
TcChr11-S	EuPathDB	mRNA	171635	173131	.	+	.	ID=TcCLB.506605.80:mRNA;Parent=TcCLB.506605.80;description=PX domain containing protein%2C putative
TcChr11-S	EuPathDB	exon	171635	173131	.	+	.	ID=exon_TcCLB.506605.80-E1;Parent=TcCLB.506605.80:mRNA
TcChr11-S	EuPathDB	CDS	171635	173131	.	+	0	ID=TcCLB.506605.80:mRNA-p1-CDS1;Parent=TcCLB.506605.80:mRNA;protein_source_id=TcCLB.506605.80:mRNA-p1
TcChr11-S	UTRme	five_prime_UTR	174051	174081	76.0	+	.	ID=utr_TcCLB.506605.70:mRNA_1;Parent=TcCLB.506605.70:mRNA
TcChr11-S	EuPathDB	gene	174082	178782	.	+	.	ID=TcCLB.506605.70;description=hypothetical protein%2C conserved
TcChr11-S	EuPathDB	mRNA	174082	178782	.	+	.	ID=TcCLB.506605.70:mRNA;Parent=TcCLB.506605.70;description=hypothetical protein%2C conserved
TcChr11-S	EuPathDB	exon	174082	178782	.	+	.	ID=exon_TcCLB.506605.70-E1;Parent=TcCLB.506605.70:mRNA
TcChr11-S	EuPathDB	CDS	174082	178782	.	+	0	ID=TcCLB.506605.70:mRNA-p1-CDS1;Parent=TcCLB.506605.70:mRNA;protein_source_id=TcCLB.506605.70:mRNA-p1
TcChr11-S	UTRme	five_prime_UTR	179105	179192	96.0	+	.	ID=utr_TcCLB.506605.59:mRNA_1;Parent=TcCLB.506605.59:mRNA
TcChr11-S	EuPathDB	gene	179193	179618	.	+	.	ID=TcCLB.506605.59;description=adenosine 5'-monophosphoramidase%2C putative
TcChr11-S	EuPathDB	mRNA	179193	179618	.	+	.	ID=TcCLB.506605.59:mRNA;Parent=TcCLB.506605.59;description=adenosine 5'-monophosphoramidase%2C putative
TcChr11-S	EuPathDB	exon	179193	179618	.	+	.	ID=exon_TcCLB.506605.59-E1;Parent=TcCLB.506605.59:mRNA
TcChr11-S	EuPathDB	CDS	179193	179618	.	+	0	ID=TcCLB.506605.59:mRNA-p1-CDS1;Parent=TcCLB.506605.59:mRNA;protein_source_id=TcCLB.506605.59:mRNA-p1
TcChr11-S	UTRme	five_prime_UTR	179948	180141	64.0	+	.	ID=utr_TcCLB.506605.50:mRNA_1;Parent=TcCLB.506605.50:mRNA
TcChr11-S	EuPathDB	gene	180142	180696	.	+	.	ID=TcCLB.506605.50;description=hypothetical protein%2C conserved
TcChr11-S	EuPathDB	mRNA	180142	180696	.	+	.	ID=TcCLB.506605.50:mRNA;Parent=TcCLB.506605.50;Ontology_term=GO_0005783;description=hypothetical protein%2C conserved
TcChr11-S	EuPathDB	exon	180142	180696	.	+	.	ID=exon_TcCLB.506605.50-E1;Parent=TcCLB.506605.50:mRNA
TcChr11-S	EuPathDB	CDS	180142	180696	.	+	0	ID=TcCLB.506605.50:mRNA-p1-CDS1;Parent=TcCLB.506605.50:mRNA;protein_source_id=TcCLB.506605.50:mRNA-p1
TcChr11-S	UTRme	five_prime_UTR	181700	181865	64.0	+	.	ID=utr_TcCLB.506605.40:mRNA_1;Parent=TcCLB.506605.40:mRNA
TcChr11-S	EuPathDB	gene	181866	184364	.	+	.	ID=TcCLB.506605.40;description=von Willebrand factor type A domain containing protein%2C putative
TcChr11-S	EuPathDB	mRNA	181866	184364	.	+	.	ID=TcCLB.506605.40:mRNA;Parent=TcCLB.506605.40;Ontology_term=GO_0005930;description=von Willebrand factor type A domain containing protein%2C putative
TcChr11-S	EuPathDB	exon	181866	184364	.	+	.	ID=exon_TcCLB.506605.40-E1;Parent=TcCLB.506605.40:mRNA
TcChr11-S	EuPathDB	CDS	181866	184364	.	+	0	ID=TcCLB.506605.40:mRNA-p1-CDS1;Parent=TcCLB.506605.40:mRNA;protein_source_id=TcCLB.506605.40:mRNA-p1
TcChr11-S	UTRme	five_prime_UTR	185476	185503	91.0	+	.	ID=utr_TcCLB.506605.30:mRNA_1;Parent=TcCLB.506605.30:mRNA
TcChr11-S	EuPathDB	gene	185504	187048	.	+	.	ID=TcCLB.506605.30;description=hypothetical protein%2C conserved
TcChr11-S	EuPathDB	mRNA	185504	187048	.	+	.	ID=TcCLB.506605.30:mRNA;Parent=TcCLB.506605.30;description=hypothetical protein%2C conserved
TcChr11-S	EuPathDB	exon	185504	187048	.	+	.	ID=exon_TcCLB.506605.30-E1;Parent=TcCLB.506605.30:mRNA
TcChr11-S	EuPathDB	CDS	185504	187048	.	+	0	ID=TcCLB.506605.30:mRNA-p1-CDS1;Parent=TcCLB.506605.30:mRNA;protein_source_id=TcCLB.506605.30:mRNA-p1
TcChr11-S	UTRme	five_prime_UTR	187451	187918	69.0	+	.	ID=utr_TcCLB.506605.10:mRNA_1;Parent=TcCLB.506605.10:mRNA
TcChr11-S	EuPathDB	gene	187919	190942	.	+	.	ID=TcCLB.506605.10;description=Nucleus and spindle associated protein 3%2C putative
TcChr11-S	EuPathDB	mRNA	187919	190942	.	+	.	ID=TcCLB.506605.10:mRNA;Parent=TcCLB.506605.10;Ontology_term=GO_0005634%3BGO_0005819;description=Nucleus and spindle associated protein 3%2C putative
TcChr11-S	EuPathDB	exon	187919	190942	.	+	.	ID=exon_TcCLB.506605.10-E1;Parent=TcCLB.506605.10:mRNA
TcChr11-S	EuPathDB	CDS	187919	190942	.	+	0	ID=TcCLB.506605.10:mRNA-p1-CDS1;Parent=TcCLB.506605.10:mRNA;protein_source_id=TcCLB.506605.10:mRNA-p1
TcChr11-S	UTRme	five_prime_UTR	193766	193828	86.0	+	.	ID=utr_TcCLB.504213.140:mRNA_1;Parent=TcCLB.504213.140:mRNA
TcChr11-S	EuPathDB	gene	193829	194677	.	+	.	ID=TcCLB.504213.140;description=NAD dependent epimerase/dehydratase family%2C putative
TcChr11-S	EuPathDB	mRNA	193829	194677	.	+	.	ID=TcCLB.504213.140:mRNA;Parent=TcCLB.504213.140;Ontology_term=GO_0005737;description=NAD dependent epimerase/dehydratase family%2C putative
TcChr11-S	EuPathDB	exon	193829	194677	.	+	.	ID=exon_TcCLB.504213.140-E1;Parent=TcCLB.504213.140:mRNA
TcChr11-S	EuPathDB	CDS	193829	194677	.	+	0	ID=TcCLB.504213.140:mRNA-p1-CDS1;Parent=TcCLB.504213.140:mRNA;protein_source_id=TcCLB.504213.140:mRNA-p1
TcChr11-S	UTRme	five_prime_UTR	194985	195024	95.0	+	.	ID=utr_TcCLB.504213.130:mRNA_1;Parent=TcCLB.504213.130:mRNA
TcChr11-S	EuPathDB	gene	195025	195729	.	+	.	ID=TcCLB.504213.130;description=hypothetical protein%2C conserved
TcChr11-S	EuPathDB	mRNA	195025	195729	.	+	.	ID=TcCLB.504213.130:mRNA;Parent=TcCLB.504213.130;Ontology_term=GO_0010608;description=hypothetical protein%2C conserved
TcChr11-S	EuPathDB	exon	195025	195729	.	+	.	ID=exon_TcCLB.504213.130-E1;Parent=TcCLB.504213.130:mRNA
TcChr11-S	EuPathDB	CDS	195025	195729	.	+	0	ID=TcCLB.504213.130:mRNA-p1-CDS1;Parent=TcCLB.504213.130:mRNA;protein_source_id=TcCLB.504213.130:mRNA-p1
TcChr11-S	UTRme	five_prime_UTR	196371	196600	80.0	+	.	ID=utr_TcCLB.504213.120:mRNA_1;Parent=TcCLB.504213.120:mRNA
TcChr11-S	EuPathDB	gene	196601	197461	.	+	.	ID=TcCLB.504213.120;description=proteasome alpha 3 subunit%2C putative
TcChr11-S	EuPathDB	mRNA	196601	197461	.	+	.	ID=TcCLB.504213.120:mRNA;Parent=TcCLB.504213.120;Note=3.4.25.1 (Proteasome endopeptidase complex);Ontology_term=GO_0005737%3BGO_0005654;description=proteasome alpha 3 subunit%2C putative
TcChr11-S	EuPathDB	exon	196601	197461	.	+	.	ID=exon_TcCLB.504213.120-E1;Parent=TcCLB.504213.120:mRNA
TcChr11-S	EuPathDB	CDS	196601	197461	.	+	0	ID=TcCLB.504213.120:mRNA-p1-CDS1;Parent=TcCLB.504213.120:mRNA;protein_source_id=TcCLB.504213.120:mRNA-p1
TcChr11-S	UTRme	five_prime_UTR	198016	198223	91.0	+	.	ID=utr_TcCLB.504213.110:mRNA_1;Parent=TcCLB.504213.110:mRNA
TcChr11-S	EuPathDB	gene	198224	200065	.	+	.	ID=TcCLB.504213.110;description=Putrescine-cadaverine transporter
TcChr11-S	EuPathDB	mRNA	198224	200065	.	+	.	ID=TcCLB.504213.110:mRNA;Parent=TcCLB.504213.110;Ontology_term=GO_0015490%3BGO_0015489%3BGO_0015606,GO_0044460,GO_0015847%3BGO_1903710;description=Putrescine-cadaverine transporter
TcChr11-S	EuPathDB	exon	198224	200065	.	+	.	ID=exon_TcCLB.504213.110-E1;Parent=TcCLB.504213.110:mRNA
TcChr11-S	EuPathDB	CDS	198224	200065	.	+	0	ID=TcCLB.504213.110:mRNA-p1-CDS1;Parent=TcCLB.504213.110:mRNA;protein_source_id=TcCLB.504213.110:mRNA-p1
TcChr11-S	UTRme	five_prime_UTR	201968	201976	84.0	+	.	ID=utr_TcCLB.504213.100:mRNA_1;Parent=TcCLB.504213.100:mRNA
TcChr11-S	EuPathDB	gene	201977	203299	.	+	.	ID=TcCLB.504213.100;description=hypothetical protein%2C conserved
TcChr11-S	EuPathDB	mRNA	201977	203299	.	+	.	ID=TcCLB.504213.100:mRNA;Parent=TcCLB.504213.100;description=hypothetical protein%2C conserved
TcChr11-S	EuPathDB	exon	201977	203299	.	+	.	ID=exon_TcCLB.504213.100-E1;Parent=TcCLB.504213.100:mRNA
TcChr11-S	EuPathDB	CDS	201977	203299	.	+	0	ID=TcCLB.504213.100:mRNA-p1-CDS1;Parent=TcCLB.504213.100:mRNA;protein_source_id=TcCLB.504213.100:mRNA-p1
TcChr11-S	UTRme	five_prime_UTR	204275	204631	51.0	+	.	ID=utr_TcCLB.504213.90:mRNA_1;Parent=TcCLB.504213.90:mRNA
TcChr11-S	EuPathDB	gene	204632	206830	.	+	.	ID=TcCLB.504213.90;description=inositol polyphosphate kinase-like protein%2C putative
TcChr11-S	EuPathDB	mRNA	204632	206830	.	+	.	ID=TcCLB.504213.90:mRNA;Parent=TcCLB.504213.90;Ontology_term=GO_0000828%3BGO_0000827,GO_0052746;description=inositol polyphosphate kinase-like protein%2C putative
TcChr11-S	EuPathDB	exon	204632	206830	.	+	.	ID=exon_TcCLB.504213.90-E1;Parent=TcCLB.504213.90:mRNA
TcChr11-S	EuPathDB	CDS	204632	206830	.	+	0	ID=TcCLB.504213.90:mRNA-p1-CDS1;Parent=TcCLB.504213.90:mRNA;protein_source_id=TcCLB.504213.90:mRNA-p1
TcChr11-S	UTRme	five_prime_UTR	208976	209059	91.0	+	.	ID=utr_TcCLB.504213.80:mRNA_1;Parent=TcCLB.504213.80:mRNA
TcChr11-S	EuPathDB	gene	209060	211051	.	+	.	ID=TcCLB.504213.80;description=threonine synthase%2C putative
TcChr11-S	EuPathDB	mRNA	209060	211051	.	+	.	ID=TcCLB.504213.80:mRNA;Parent=TcCLB.504213.80;Note=4.2.3.1 (Threonine synthase);Ontology_term=GO_0097014%3BGO_0005737;description=threonine synthase%2C putative
TcChr11-S	EuPathDB	exon	209060	211051	.	+	.	ID=exon_TcCLB.504213.80-E1;Parent=TcCLB.504213.80:mRNA
TcChr11-S	EuPathDB	CDS	209060	211051	.	+	0	ID=TcCLB.504213.80:mRNA-p1-CDS1;Parent=TcCLB.504213.80:mRNA;protein_source_id=TcCLB.504213.80:mRNA-p1
TcChr11-S	UTRme	five_prime_UTR	211687	211695	89.0	+	.	ID=utr_TcCLB.504213.70:mRNA_1;Parent=TcCLB.504213.70:mRNA
TcChr11-S	EuPathDB	gene	211696	213738	.	+	.	ID=TcCLB.504213.70;description=Bromodomain%2C putative
TcChr11-S	EuPathDB	mRNA	211696	213738	.	+	.	ID=TcCLB.504213.70:mRNA;Parent=TcCLB.504213.70;description=Bromodomain%2C putative
TcChr11-S	EuPathDB	exon	211696	213738	.	+	.	ID=exon_TcCLB.504213.70-E1;Parent=TcCLB.504213.70:mRNA
TcChr11-S	EuPathDB	CDS	211696	213738	.	+	0	ID=TcCLB.504213.70:mRNA-p1-CDS1;Parent=TcCLB.504213.70:mRNA;protein_source_id=TcCLB.504213.70:mRNA-p1
TcChr11-S	UTRme	five_prime_UTR	214123	214212	78.0	+	.	ID=utr_TcCLB.504213.60:mRNA_1;Parent=TcCLB.504213.60:mRNA
TcChr11-S	EuPathDB	gene	214213	217419	.	+	.	ID=TcCLB.504213.60;description=hypothetical protein%2C conserved
TcChr11-S	EuPathDB	mRNA	214213	217419	.	+	.	ID=TcCLB.504213.60:mRNA;Parent=TcCLB.504213.60;description=hypothetical protein%2C conserved
TcChr11-S	EuPathDB	exon	214213	217419	.	+	.	ID=exon_TcCLB.504213.60-E1;Parent=TcCLB.504213.60:mRNA
TcChr11-S	EuPathDB	CDS	214213	217419	.	+	0	ID=TcCLB.504213.60:mRNA-p1-CDS1;Parent=TcCLB.504213.60:mRNA;protein_source_id=TcCLB.504213.60:mRNA-p1
TcChr11-S	UTRme	five_prime_UTR	217777	217873	78.0	+	.	ID=utr_TcCLB.504213.50:mRNA_1;Parent=TcCLB.504213.50:mRNA
TcChr11-S	EuPathDB	gene	217874	219337	.	+	.	ID=TcCLB.504213.50;description=hypothetical protein%2C conserved
TcChr11-S	EuPathDB	mRNA	217874	219337	.	+	.	ID=TcCLB.504213.50:mRNA;Parent=TcCLB.504213.50;description=hypothetical protein%2C conserved
TcChr11-S	EuPathDB	exon	217874	219337	.	+	.	ID=exon_TcCLB.504213.50-E1;Parent=TcCLB.504213.50:mRNA
TcChr11-S	EuPathDB	CDS	217874	219337	.	+	0	ID=TcCLB.504213.50:mRNA-p1-CDS1;Parent=TcCLB.504213.50:mRNA;protein_source_id=TcCLB.504213.50:mRNA-p1
TcChr11-S	UTRme	five_prime_UTR	220415	220644	62.0	+	.	ID=utr_TcCLB.504213.40:mRNA_1;Parent=TcCLB.504213.40:mRNA
TcChr11-S	EuPathDB	gene	220645	221622	.	+	.	ID=TcCLB.504213.40;description=hypothetical protein%2C conserved
TcChr11-S	EuPathDB	mRNA	220645	221622	.	+	.	ID=TcCLB.504213.40:mRNA;Parent=TcCLB.504213.40;description=hypothetical protein%2C conserved
TcChr11-S	EuPathDB	exon	220645	221622	.	+	.	ID=exon_TcCLB.504213.40-E1;Parent=TcCLB.504213.40:mRNA
TcChr11-S	EuPathDB	CDS	220645	221622	.	+	0	ID=TcCLB.504213.40:mRNA-p1-CDS1;Parent=TcCLB.504213.40:mRNA;protein_source_id=TcCLB.504213.40:mRNA-p1
TcChr11-S	UTRme	five_prime_UTR	222302	222325	85.0	+	.	ID=utr_TcCLB.504213.29:mRNA_1;Parent=TcCLB.504213.29:mRNA
TcChr11-S	EuPathDB	gene	222326	222793	.	+	.	ID=TcCLB.504213.29;description=hypothetical protein%2C conserved
TcChr11-S	EuPathDB	mRNA	222326	222793	.	+	.	ID=TcCLB.504213.29:mRNA;Parent=TcCLB.504213.29;description=hypothetical protein%2C conserved
TcChr11-S	EuPathDB	exon	222326	222793	.	+	.	ID=exon_TcCLB.504213.29-E1;Parent=TcCLB.504213.29:mRNA
TcChr11-S	EuPathDB	CDS	222326	222793	.	+	0	ID=TcCLB.504213.29:mRNA-p1-CDS1;Parent=TcCLB.504213.29:mRNA;protein_source_id=TcCLB.504213.29:mRNA-p1
TcChr11-S	UTRme	five_prime_UTR	223208	223251	99.0	+	.	ID=utr_TcCLB.504213.20:mRNA_1;Parent=TcCLB.504213.20:mRNA
TcChr11-S	EuPathDB	gene	223252	225837	.	+	.	ID=TcCLB.504213.20;description=Protein of unknown function (DUF1253)%2C putative
TcChr11-S	EuPathDB	mRNA	223252	225837	.	+	.	ID=TcCLB.504213.20:mRNA;Parent=TcCLB.504213.20;Ontology_term=GO_0005634;description=Protein of unknown function (DUF1253)%2C putative
TcChr11-S	EuPathDB	exon	223252	225837	.	+	.	ID=exon_TcCLB.504213.20-E1;Parent=TcCLB.504213.20:mRNA
TcChr11-S	EuPathDB	CDS	223252	225837	.	+	0	ID=TcCLB.504213.20:mRNA-p1-CDS1;Parent=TcCLB.504213.20:mRNA;protein_source_id=TcCLB.504213.20:mRNA-p1
TcChr11-S	UTRme	five_prime_UTR	226424	226674	72.0	+	.	ID=utr_TcCLB.504213.10:mRNA_1;Parent=TcCLB.504213.10:mRNA
TcChr11-S	EuPathDB	gene	226675	227862	.	+	.	ID=TcCLB.504213.10;description=Iguana/Dzip1-like DAZ-interacting protein N-terminal%2C putative
TcChr11-S	EuPathDB	mRNA	226675	227862	.	+	.	ID=TcCLB.504213.10:mRNA;Parent=TcCLB.504213.10;Ontology_term=GO_0097014%3BGO_0035869%3BGO_0005737%3BGO_0031981;description=Iguana/Dzip1-like DAZ-interacting protein N-terminal%2C putative
TcChr11-S	EuPathDB	exon	226675	227862	.	+	.	ID=exon_TcCLB.504213.10-E1;Parent=TcCLB.504213.10:mRNA
TcChr11-S	EuPathDB	CDS	226675	227862	.	+	0	ID=TcCLB.504213.10:mRNA-p1-CDS1;Parent=TcCLB.504213.10:mRNA;protein_source_id=TcCLB.504213.10:mRNA-p1
TcChr11-S	EuPathDB	gene	229087	229800	.	+	.	ID=TcCLB.508089.71;description=Iguana/Dzip1-like DAZ-interacting protein N-terminal%2C putative
TcChr11-S	EuPathDB	mRNA	229087	229800	.	+	.	ID=TcCLB.508089.71:mRNA;Parent=TcCLB.508089.71;Ontology_term=GO_0097014%3BGO_0035869%3BGO_0005737%3BGO_0031981;description=Iguana/Dzip1-like DAZ-interacting protein N-terminal%2C putative
TcChr11-S	EuPathDB	exon	229087	229800	.	+	.	ID=exon_TcCLB.508089.71-E1;Parent=TcCLB.508089.71:mRNA
TcChr11-S	EuPathDB	CDS	229087	229800	.	+	0	ID=TcCLB.508089.71:mRNA-p1-CDS1;Parent=TcCLB.508089.71:mRNA;protein_source_id=TcCLB.508089.71:mRNA-p1
TcChr11-S	UTRme	five_prime_UTR	230035	230053	99.0	+	.	ID=utr_TcCLB.508089.60:mRNA_1;Parent=TcCLB.508089.60:mRNA
TcChr11-S	EuPathDB	gene	230054	230884	.	+	.	ID=TcCLB.508089.60;description=mRNA capping enzyme%2C beta chain%2C putative
TcChr11-S	EuPathDB	mRNA	230054	230884	.	+	.	ID=TcCLB.508089.60:mRNA;Parent=TcCLB.508089.60;Ontology_term=GO_0005737;description=mRNA capping enzyme%2C beta chain%2C putative
TcChr11-S	EuPathDB	exon	230054	230884	.	+	.	ID=exon_TcCLB.508089.60-E1;Parent=TcCLB.508089.60:mRNA
TcChr11-S	EuPathDB	CDS	230054	230884	.	+	0	ID=TcCLB.508089.60:mRNA-p1-CDS1;Parent=TcCLB.508089.60:mRNA;protein_source_id=TcCLB.508089.60:mRNA-p1
TcChr11-S	UTRme	five_prime_UTR	231318	231326	92.0	+	.	ID=utr_TcCLB.508089.50:mRNA_1;Parent=TcCLB.508089.50:mRNA
TcChr11-S	EuPathDB	gene	231327	232844	.	+	.	ID=TcCLB.508089.50;description=pyridine nucleotide-disulphide oxidoreductase%2C putative
TcChr11-S	EuPathDB	mRNA	231327	232844	.	+	.	ID=TcCLB.508089.50:mRNA;Parent=TcCLB.508089.50;Ontology_term=GO_0005739;description=pyridine nucleotide-disulphide oxidoreductase%2C putative
TcChr11-S	EuPathDB	exon	231327	232844	.	+	.	ID=exon_TcCLB.508089.50-E1;Parent=TcCLB.508089.50:mRNA
TcChr11-S	EuPathDB	CDS	231327	232844	.	+	0	ID=TcCLB.508089.50:mRNA-p1-CDS1;Parent=TcCLB.508089.50:mRNA;protein_source_id=TcCLB.508089.50:mRNA-p1
TcChr11-S	UTRme	five_prime_UTR	233156	233196	95.0	+	.	ID=utr_TcCLB.508089.40:mRNA_1;Parent=TcCLB.508089.40:mRNA
TcChr11-S	EuPathDB	gene	233197	234723	.	+	.	ID=TcCLB.508089.40;description=F-box domain containing protein%2C putative
TcChr11-S	EuPathDB	mRNA	233197	234723	.	+	.	ID=TcCLB.508089.40:mRNA;Parent=TcCLB.508089.40;description=F-box domain containing protein%2C putative
TcChr11-S	EuPathDB	exon	233197	234723	.	+	.	ID=exon_TcCLB.508089.40-E1;Parent=TcCLB.508089.40:mRNA
TcChr11-S	EuPathDB	CDS	233197	234723	.	+	0	ID=TcCLB.508089.40:mRNA-p1-CDS1;Parent=TcCLB.508089.40:mRNA;protein_source_id=TcCLB.508089.40:mRNA-p1
TcChr11-S	UTRme	five_prime_UTR	235168	235247	96.0	+	.	ID=utr_TcCLB.508089.30:mRNA_1;Parent=TcCLB.508089.30:mRNA
TcChr11-S	EuPathDB	gene	235248	236162	.	+	.	ID=TcCLB.508089.30;description=N-terminal conserved domain of Nudc./CS domain containing protein%2C putative
TcChr11-S	EuPathDB	mRNA	235248	236162	.	+	.	ID=TcCLB.508089.30:mRNA;Parent=TcCLB.508089.30;Ontology_term=GO_0005737,GO_0010608;description=N-terminal conserved domain of Nudc./CS domain containing protein%2C putative
TcChr11-S	EuPathDB	exon	235248	236162	.	+	.	ID=exon_TcCLB.508089.30-E1;Parent=TcCLB.508089.30:mRNA
TcChr11-S	EuPathDB	CDS	235248	236162	.	+	0	ID=TcCLB.508089.30:mRNA-p1-CDS1;Parent=TcCLB.508089.30:mRNA;protein_source_id=TcCLB.508089.30:mRNA-p1
TcChr11-S	UTRme	five_prime_UTR	236687	236761	75.0	+	.	ID=utr_TcCLB.508089.20:mRNA_1;Parent=TcCLB.508089.20:mRNA
TcChr11-S	EuPathDB	gene	236762	238477	.	+	.	ID=TcCLB.508089.20;description=UDP-glucoronosyl and UDP-glucosyl transferase%2C putative
TcChr11-S	EuPathDB	mRNA	236762	238477	.	+	.	ID=TcCLB.508089.20:mRNA;Parent=TcCLB.508089.20;description=UDP-glucoronosyl and UDP-glucosyl transferase%2C putative
TcChr11-S	EuPathDB	exon	236762	238477	.	+	.	ID=exon_TcCLB.508089.20-E1;Parent=TcCLB.508089.20:mRNA
TcChr11-S	EuPathDB	CDS	236762	238477	.	+	0	ID=TcCLB.508089.20:mRNA-p1-CDS1;Parent=TcCLB.508089.20:mRNA;protein_source_id=TcCLB.508089.20:mRNA-p1
TcChr11-S	UTRme	five_prime_UTR	239082	239191	70.0	+	.	ID=utr_TcCLB.508089.10:mRNA_1;Parent=TcCLB.508089.10:mRNA
TcChr11-S	EuPathDB	gene	239192	241345	.	+	.	ID=TcCLB.508089.10;description=trans-sialidase%2C Group I%2C putative
TcChr11-S	EuPathDB	mRNA	239192	241345	.	+	.	ID=TcCLB.508089.10:mRNA;Parent=TcCLB.508089.10;description=trans-sialidase%2C Group I%2C putative
TcChr11-S	EuPathDB	exon	239192	241345	.	+	.	ID=exon_TcCLB.508089.10-E1;Parent=TcCLB.508089.10:mRNA
TcChr11-S	EuPathDB	CDS	239192	241345	.	+	0	ID=TcCLB.508089.10:mRNA-p1-CDS1;Parent=TcCLB.508089.10:mRNA;protein_source_id=TcCLB.508089.10:mRNA-p1
TcChr11-S	UTRme	five_prime_UTR	242872	243076	69.0	+	.	ID=utr_TcCLB.508087.20:mRNA_1;Parent=TcCLB.508087.20:mRNA
TcChr11-S	EuPathDB	gene	243077	244861	.	+	.	ID=TcCLB.508087.20;description=retrotransposon hot spot protein (RHS%2C pseudogene)%2C putative
TcChr11-S	EuPathDB	mRNA	243077	244861	.	+	.	ID=TcCLB.508087.20:pseudogenic_transcript;Parent=TcCLB.508087.20;description=retrotransposon hot spot protein (RHS%2C pseudogene)%2C putative
TcChr11-S	EuPathDB	exon	243077	244861	.	+	.	ID=exon_TcCLB.508087.20-E1;Parent=TcCLB.508087.20:pseudogenic_transcript
TcChr11-S	EuPathDB	CDS	243077	244861	.	+	0	ID=TcCLB.508087.20:pseudogenic_transcript-p1-CDS1;Parent=TcCLB.508087.20:pseudogenic_transcript;protein_source_id=TcCLB.508087.20:pseudogenic_transcript-p1
TcChr11-S	EuPathDB	gene	247222	248031	.	-	.	ID=TcCLB.508087.10;description=hypothetical protein
TcChr11-S	EuPathDB	mRNA	247222	248031	.	-	.	ID=TcCLB.508087.10:mRNA;Parent=TcCLB.508087.10;description=hypothetical protein
TcChr11-S	EuPathDB	exon	247222	248031	.	-	.	ID=exon_TcCLB.508087.10-E1;Parent=TcCLB.508087.10:mRNA
TcChr11-S	EuPathDB	CDS	247222	248031	.	-	0	ID=TcCLB.508087.10:mRNA-p1-CDS1;Parent=TcCLB.508087.10:mRNA;protein_source_id=TcCLB.508087.10:mRNA-p1
TcChr11-S	EuPathDB	gene	249712	249782	.	-	.	ID=TcCLB.508087.5;description=tRNA-His:anticodon GTG
TcChr11-S	EuPathDB	tRNA	249712	249782	.	-	.	ID=TcCLB.508087.5:tRNA;Parent=TcCLB.508087.5;description=tRNA-His:anticodon GTG
TcChr11-S	EuPathDB	exon	249712	249782	.	-	.	ID=exon_TcCLB.508087.5-E1;Parent=TcCLB.508087.5:tRNA
TcChr11-S	EuPathDB	gene	259006	259076	.	+	.	ID=TcCLB.506663.10;description=tRNA-His:anticodon GTG
TcChr11-S	EuPathDB	tRNA	259006	259076	.	+	.	ID=TcCLB.506663.10:tRNA;Parent=TcCLB.506663.10;description=tRNA-His:anticodon GTG
TcChr11-S	EuPathDB	exon	259006	259076	.	+	.	ID=exon_TcCLB.506663.10-E1;Parent=TcCLB.506663.10:tRNA
TcChr11-S	EuPathDB	gene	259860	260501	.	-	.	ID=TcCLB.506661.170;description=Enriched in surface-labeled proteome protein 12
TcChr11-S	EuPathDB	mRNA	259860	260501	.	-	.	ID=TcCLB.506661.170:mRNA;Parent=TcCLB.506661.170;Ontology_term=GO_0060170%3BGO_0020016%3BGO_0005768;description=Enriched in surface-labeled proteome protein 12
TcChr11-S	EuPathDB	exon	259860	260501	.	-	.	ID=exon_TcCLB.506661.170-E1;Parent=TcCLB.506661.170:mRNA
TcChr11-S	EuPathDB	CDS	259860	260501	.	-	0	ID=TcCLB.506661.170:mRNA-p1-CDS1;Parent=TcCLB.506661.170:mRNA;protein_source_id=TcCLB.506661.170:mRNA-p1
TcChr11-S	UTRme	five_prime_UTR	260502	260572	95.0	-	.	ID=utr_TcCLB.506661.170:mRNA_1;Parent=TcCLB.506661.170:mRNA
TcChr11-S	EuPathDB	gene	261509	262120	.	-	.	ID=TcCLB.506661.160;description=Enriched in surface-labeled proteome protein 12
TcChr11-S	EuPathDB	mRNA	261509	262120	.	-	.	ID=TcCLB.506661.160:mRNA;Parent=TcCLB.506661.160;Ontology_term=GO_0060170%3BGO_0020016%3BGO_0005768;description=Enriched in surface-labeled proteome protein 12
TcChr11-S	EuPathDB	exon	261509	262120	.	-	.	ID=exon_TcCLB.506661.160-E1;Parent=TcCLB.506661.160:mRNA
TcChr11-S	EuPathDB	CDS	261509	262120	.	-	0	ID=TcCLB.506661.160:mRNA-p1-CDS1;Parent=TcCLB.506661.160:mRNA;protein_source_id=TcCLB.506661.160:mRNA-p1
TcChr11-S	EuPathDB	gene	262431	262769	.	-	.	ID=TcCLB.506661.150;description=hypothetical protein%2C conserved
TcChr11-S	EuPathDB	mRNA	262431	262769	.	-	.	ID=TcCLB.506661.150:mRNA;Parent=TcCLB.506661.150;description=hypothetical protein%2C conserved
TcChr11-S	EuPathDB	exon	262431	262769	.	-	.	ID=exon_TcCLB.506661.150-E1;Parent=TcCLB.506661.150:mRNA
TcChr11-S	EuPathDB	CDS	262431	262769	.	-	0	ID=TcCLB.506661.150:mRNA-p1-CDS1;Parent=TcCLB.506661.150:mRNA;protein_source_id=TcCLB.506661.150:mRNA-p1
TcChr11-S	UTRme	five_prime_UTR	262770	262904	89.0	-	.	ID=utr_TcCLB.506661.150:mRNA_1;Parent=TcCLB.506661.150:mRNA
TcChr11-S	EuPathDB	gene	263511	264971	.	-	.	ID=TcCLB.506661.140;description=hypothetical protein%2C conserved
TcChr11-S	EuPathDB	mRNA	263511	264971	.	-	.	ID=TcCLB.506661.140:mRNA;Parent=TcCLB.506661.140;description=hypothetical protein%2C conserved
TcChr11-S	EuPathDB	exon	263511	264971	.	-	.	ID=exon_TcCLB.506661.140-E1;Parent=TcCLB.506661.140:mRNA
TcChr11-S	EuPathDB	CDS	263511	264971	.	-	0	ID=TcCLB.506661.140:mRNA-p1-CDS1;Parent=TcCLB.506661.140:mRNA;protein_source_id=TcCLB.506661.140:mRNA-p1
TcChr11-S	UTRme	five_prime_UTR	264972	265106	87.0	-	.	ID=utr_TcCLB.506661.140:mRNA_1;Parent=TcCLB.506661.140:mRNA
TcChr11-S	EuPathDB	gene	265613	267157	.	-	.	ID=TcCLB.506661.130;description=ion transport protein%2C putative
TcChr11-S	EuPathDB	mRNA	265613	267157	.	-	.	ID=TcCLB.506661.130:mRNA;Parent=TcCLB.506661.130;description=ion transport protein%2C putative
TcChr11-S	EuPathDB	exon	265613	267157	.	-	.	ID=exon_TcCLB.506661.130-E1;Parent=TcCLB.506661.130:mRNA
TcChr11-S	EuPathDB	CDS	265613	267157	.	-	0	ID=TcCLB.506661.130:mRNA-p1-CDS1;Parent=TcCLB.506661.130:mRNA;protein_source_id=TcCLB.506661.130:mRNA-p1
TcChr11-S	UTRme	five_prime_UTR	267158	267379	87.0	-	.	ID=utr_TcCLB.506661.130:mRNA_1;Parent=TcCLB.506661.130:mRNA
TcChr11-S	EuPathDB	gene	267719	268777	.	-	.	ID=TcCLB.506661.120;description=hypothetical protein
TcChr11-S	EuPathDB	mRNA	267719	268777	.	-	.	ID=TcCLB.506661.120:mRNA;Parent=TcCLB.506661.120;description=hypothetical protein
TcChr11-S	EuPathDB	exon	267719	268777	.	-	.	ID=exon_TcCLB.506661.120-E1;Parent=TcCLB.506661.120:mRNA
TcChr11-S	EuPathDB	CDS	267719	268777	.	-	0	ID=TcCLB.506661.120:mRNA-p1-CDS1;Parent=TcCLB.506661.120:mRNA;protein_source_id=TcCLB.506661.120:mRNA-p1
TcChr11-S	UTRme	five_prime_UTR	268778	268855	90.0	-	.	ID=utr_TcCLB.506661.120:mRNA_1;Parent=TcCLB.506661.120:mRNA
TcChr11-S	EuPathDB	gene	269295	272528	.	-	.	ID=TcCLB.506661.110;description=WD domain%2C G-beta repeat/Dip2/Utp12 Family%2C putative
TcChr11-S	EuPathDB	mRNA	269295	272528	.	-	.	ID=TcCLB.506661.110:mRNA;Parent=TcCLB.506661.110;Ontology_term=GO_0005739%3BGO_0005634;description=WD domain%2C G-beta repeat/Dip2/Utp12 Family%2C putative
TcChr11-S	EuPathDB	exon	269295	272528	.	-	.	ID=exon_TcCLB.506661.110-E1;Parent=TcCLB.506661.110:mRNA
TcChr11-S	EuPathDB	CDS	269295	272528	.	-	0	ID=TcCLB.506661.110:mRNA-p1-CDS1;Parent=TcCLB.506661.110:mRNA;protein_source_id=TcCLB.506661.110:mRNA-p1
TcChr11-S	UTRme	five_prime_UTR	272529	272539	98.0	-	.	ID=utr_TcCLB.506661.110:mRNA_1;Parent=TcCLB.506661.110:mRNA
TcChr11-S	EuPathDB	gene	272739	273263	.	-	.	ID=TcCLB.506661.100;description=hypothetical protein%2C conserved
TcChr11-S	EuPathDB	mRNA	272739	273263	.	-	.	ID=TcCLB.506661.100:mRNA;Parent=TcCLB.506661.100;description=hypothetical protein%2C conserved
TcChr11-S	EuPathDB	exon	272739	273263	.	-	.	ID=exon_TcCLB.506661.100-E1;Parent=TcCLB.506661.100:mRNA
TcChr11-S	EuPathDB	CDS	272739	273263	.	-	0	ID=TcCLB.506661.100:mRNA-p1-CDS1;Parent=TcCLB.506661.100:mRNA;protein_source_id=TcCLB.506661.100:mRNA-p1
TcChr11-S	EuPathDB	gene	273379	277623	.	-	.	ID=TcCLB.506661.90;description=hypothetical protein%2C conserved
TcChr11-S	EuPathDB	mRNA	273379	277623	.	-	.	ID=TcCLB.506661.90:mRNA;Parent=TcCLB.506661.90;description=hypothetical protein%2C conserved
TcChr11-S	EuPathDB	exon	273379	277623	.	-	.	ID=exon_TcCLB.506661.90-E1;Parent=TcCLB.506661.90:mRNA
TcChr11-S	EuPathDB	CDS	273379	277623	.	-	0	ID=TcCLB.506661.90:mRNA-p1-CDS1;Parent=TcCLB.506661.90:mRNA;protein_source_id=TcCLB.506661.90:mRNA-p1
TcChr11-S	UTRme	five_prime_UTR	277624	277691	87.0	-	.	ID=utr_TcCLB.506661.90:mRNA_1;Parent=TcCLB.506661.90:mRNA
TcChr11-S	EuPathDB	gene	277883	279061	.	-	.	ID=TcCLB.506661.80;description=hypothetical protein%2C conserved
TcChr11-S	EuPathDB	mRNA	277883	279061	.	-	.	ID=TcCLB.506661.80:mRNA;Parent=TcCLB.506661.80;description=hypothetical protein%2C conserved
TcChr11-S	EuPathDB	exon	277883	279061	.	-	.	ID=exon_TcCLB.506661.80-E1;Parent=TcCLB.506661.80:mRNA
TcChr11-S	EuPathDB	CDS	277883	279061	.	-	0	ID=TcCLB.506661.80:mRNA-p1-CDS1;Parent=TcCLB.506661.80:mRNA;protein_source_id=TcCLB.506661.80:mRNA-p1
TcChr11-S	UTRme	five_prime_UTR	279062	279154	89.0	-	.	ID=utr_TcCLB.506661.80:mRNA_1;Parent=TcCLB.506661.80:mRNA
TcChr11-S	EuPathDB	gene	279412	280491	.	-	.	ID=TcCLB.506661.70;description=hypothetical protein%2C conserved
TcChr11-S	EuPathDB	mRNA	279412	280491	.	-	.	ID=TcCLB.506661.70:mRNA;Parent=TcCLB.506661.70;Ontology_term=GO_0020023%3BGO_0005739;description=hypothetical protein%2C conserved
TcChr11-S	EuPathDB	exon	279412	280491	.	-	.	ID=exon_TcCLB.506661.70-E1;Parent=TcCLB.506661.70:mRNA
TcChr11-S	EuPathDB	CDS	279412	280491	.	-	0	ID=TcCLB.506661.70:mRNA-p1-CDS1;Parent=TcCLB.506661.70:mRNA;protein_source_id=TcCLB.506661.70:mRNA-p1
TcChr11-S	UTRme	five_prime_UTR	280492	280517	93.0	-	.	ID=utr_TcCLB.506661.70:mRNA_1;Parent=TcCLB.506661.70:mRNA
TcChr11-S	EuPathDB	gene	280719	281876	.	-	.	ID=TcCLB.506661.60;description=hypothetical protein%2C conserved
TcChr11-S	EuPathDB	mRNA	280719	281876	.	-	.	ID=TcCLB.506661.60:mRNA;Parent=TcCLB.506661.60;description=hypothetical protein%2C conserved
TcChr11-S	EuPathDB	exon	280719	281876	.	-	.	ID=exon_TcCLB.506661.60-E1;Parent=TcCLB.506661.60:mRNA
TcChr11-S	EuPathDB	CDS	280719	281876	.	-	0	ID=TcCLB.506661.60:mRNA-p1-CDS1;Parent=TcCLB.506661.60:mRNA;protein_source_id=TcCLB.506661.60:mRNA-p1
TcChr11-S	EuPathDB	gene	282104	285094	.	-	.	ID=TcCLB.506661.50;description=hypothetical protein%2C conserved
TcChr11-S	EuPathDB	mRNA	282104	285094	.	-	.	ID=TcCLB.506661.50:mRNA;Parent=TcCLB.506661.50;description=hypothetical protein%2C conserved
TcChr11-S	EuPathDB	exon	282104	285094	.	-	.	ID=exon_TcCLB.506661.50-E1;Parent=TcCLB.506661.50:mRNA
TcChr11-S	EuPathDB	CDS	282104	285094	.	-	0	ID=TcCLB.506661.50:mRNA-p1-CDS1;Parent=TcCLB.506661.50:mRNA;protein_source_id=TcCLB.506661.50:mRNA-p1
TcChr11-S	UTRme	five_prime_UTR	285095	285199	74.0	-	.	ID=utr_TcCLB.506661.50:mRNA_1;Parent=TcCLB.506661.50:mRNA
TcChr11-S	EuPathDB	gene	285886	286395	.	-	.	ID=TcCLB.506661.40;description=zinc finger domain%2C LSD1 subclass%2C putative
TcChr11-S	EuPathDB	mRNA	285886	286395	.	-	.	ID=TcCLB.506661.40:mRNA;Parent=TcCLB.506661.40;description=zinc finger domain%2C LSD1 subclass%2C putative
TcChr11-S	EuPathDB	exon	285886	286395	.	-	.	ID=exon_TcCLB.506661.40-E1;Parent=TcCLB.506661.40:mRNA
TcChr11-S	EuPathDB	CDS	285886	286395	.	-	0	ID=TcCLB.506661.40:mRNA-p1-CDS1;Parent=TcCLB.506661.40:mRNA;protein_source_id=TcCLB.506661.40:mRNA-p1
TcChr11-S	UTRme	five_prime_UTR	286396	286641	62.0	-	.	ID=utr_TcCLB.506661.40:mRNA_1;Parent=TcCLB.506661.40:mRNA
TcChr11-S	EuPathDB	gene	287878	288747	.	-	.	ID=TcCLB.506661.30;description=fatty acid elongase%2C putative
TcChr11-S	EuPathDB	mRNA	287878	288747	.	-	.	ID=TcCLB.506661.30:mRNA;Parent=TcCLB.506661.30;Ontology_term=GO_0009922,GO_0005737%3BGO_0030176%3BGO_0005634,GO_0030497%3BGO_0042759;description=fatty acid elongase%2C putative
TcChr11-S	EuPathDB	exon	287878	288747	.	-	.	ID=exon_TcCLB.506661.30-E1;Parent=TcCLB.506661.30:mRNA
TcChr11-S	EuPathDB	CDS	287878	288747	.	-	0	ID=TcCLB.506661.30:mRNA-p1-CDS1;Parent=TcCLB.506661.30:mRNA;protein_source_id=TcCLB.506661.30:mRNA-p1
TcChr11-S	UTRme	five_prime_UTR	288748	288895	86.0	-	.	ID=utr_TcCLB.506661.30:mRNA_1;Parent=TcCLB.506661.30:mRNA
TcChr11-S	EuPathDB	gene	289509	290348	.	-	.	ID=TcCLB.506661.20;description=fatty acid elongase%2C putative
TcChr11-S	EuPathDB	mRNA	289509	290348	.	-	.	ID=TcCLB.506661.20:mRNA;Parent=TcCLB.506661.20;Ontology_term=GO_0009922,GO_0005783%3BGO_0005634,GO_0030497%3BGO_0042759;description=fatty acid elongase%2C putative
TcChr11-S	EuPathDB	exon	289509	290348	.	-	.	ID=exon_TcCLB.506661.20-E1;Parent=TcCLB.506661.20:mRNA
TcChr11-S	EuPathDB	CDS	289509	290348	.	-	0	ID=TcCLB.506661.20:mRNA-p1-CDS1;Parent=TcCLB.506661.20:mRNA;protein_source_id=TcCLB.506661.20:mRNA-p1
TcChr11-S	UTRme	five_prime_UTR	290349	290431	93.0	-	.	ID=utr_TcCLB.506661.20:mRNA_1;Parent=TcCLB.506661.20:mRNA
TcChr11-S	EuPathDB	gene	292260	293162	.	-	.	ID=TcCLB.506661.10;description=fatty acid elongase%2C putative
TcChr11-S	EuPathDB	mRNA	292260	293162	.	-	.	ID=TcCLB.506661.10:mRNA;Parent=TcCLB.506661.10;Ontology_term=GO_0009922,GO_0005783%3BGO_0005634,GO_0030497%3BGO_0042759;description=fatty acid elongase%2C putative
TcChr11-S	EuPathDB	exon	292260	293162	.	-	.	ID=exon_TcCLB.506661.10-E1;Parent=TcCLB.506661.10:mRNA
TcChr11-S	EuPathDB	CDS	292260	293162	.	-	0	ID=TcCLB.506661.10:mRNA-p1-CDS1;Parent=TcCLB.506661.10:mRNA;protein_source_id=TcCLB.506661.10:mRNA-p1
TcChr11-S	UTRme	five_prime_UTR	293163	293500	64.0	-	.	ID=utr_TcCLB.506661.10:mRNA_1;Parent=TcCLB.506661.10:mRNA
TcChr11-S	EuPathDB	gene	294923	295786	.	-	.	ID=TcCLB.510989.10;description=fatty acid elongase%2C putative
TcChr11-S	EuPathDB	mRNA	294923	295786	.	-	.	ID=TcCLB.510989.10:mRNA;Parent=TcCLB.510989.10;Ontology_term=GO_0009922,GO_0005737%3BGO_0005634,GO_0030497%3BGO_0042759;description=fatty acid elongase%2C putative
TcChr11-S	EuPathDB	exon	294923	295786	.	-	.	ID=exon_TcCLB.510989.10-E1;Parent=TcCLB.510989.10:mRNA
TcChr11-S	EuPathDB	CDS	294923	295786	.	-	0	ID=TcCLB.510989.10:mRNA-p1-CDS1;Parent=TcCLB.510989.10:mRNA;protein_source_id=TcCLB.510989.10:mRNA-p1
TcChr11-S	UTRme	five_prime_UTR	295787	296293	79.0	-	.	ID=utr_TcCLB.510989.10:mRNA_1;Parent=TcCLB.510989.10:mRNA
TcChr11-S	EuPathDB	gene	297141	300941	.	-	.	ID=TcCLB.510989.20;description=hypothetical protein%2C conserved
TcChr11-S	EuPathDB	mRNA	297141	300941	.	-	.	ID=TcCLB.510989.20:mRNA;Parent=TcCLB.510989.20;Ontology_term=GO_0031981%3BGO_0005634;description=hypothetical protein%2C conserved
TcChr11-S	EuPathDB	exon	297141	300941	.	-	.	ID=exon_TcCLB.510989.20-E1;Parent=TcCLB.510989.20:mRNA
TcChr11-S	EuPathDB	CDS	297141	300941	.	-	0	ID=TcCLB.510989.20:mRNA-p1-CDS1;Parent=TcCLB.510989.20:mRNA;protein_source_id=TcCLB.510989.20:mRNA-p1
TcChr11-S	UTRme	five_prime_UTR	300942	300971	95.0	-	.	ID=utr_TcCLB.510989.20:mRNA_1;Parent=TcCLB.510989.20:mRNA
TcChr11-S	EuPathDB	gene	301430	302431	.	-	.	ID=TcCLB.510989.30;description=guanin nucleotide-binding protein%2C putative
TcChr11-S	EuPathDB	mRNA	301430	302431	.	-	.	ID=TcCLB.510989.30:mRNA;Parent=TcCLB.510989.30;description=guanin nucleotide-binding protein%2C putative
TcChr11-S	EuPathDB	exon	301430	302431	.	-	.	ID=exon_TcCLB.510989.30-E1;Parent=TcCLB.510989.30:mRNA
TcChr11-S	EuPathDB	CDS	301430	302431	.	-	0	ID=TcCLB.510989.30:mRNA-p1-CDS1;Parent=TcCLB.510989.30:mRNA;protein_source_id=TcCLB.510989.30:mRNA-p1
TcChr11-S	UTRme	five_prime_UTR	302432	302457	93.0	-	.	ID=utr_TcCLB.510989.30:mRNA_1;Parent=TcCLB.510989.30:mRNA
TcChr11-S	EuPathDB	gene	302746	303294	.	-	.	ID=TcCLB.510989.40;description=ribosomal protein L21%2C putative
TcChr11-S	EuPathDB	mRNA	302746	303294	.	-	.	ID=TcCLB.510989.40:mRNA;Parent=TcCLB.510989.40;Ontology_term=GO_0020023%3BGO_0005762%3BGO_0005739;description=ribosomal protein L21%2C putative
TcChr11-S	EuPathDB	exon	302746	303294	.	-	.	ID=exon_TcCLB.510989.40-E1;Parent=TcCLB.510989.40:mRNA
TcChr11-S	EuPathDB	CDS	302746	303294	.	-	0	ID=TcCLB.510989.40:mRNA-p1-CDS1;Parent=TcCLB.510989.40:mRNA;protein_source_id=TcCLB.510989.40:mRNA-p1
TcChr11-S	UTRme	five_prime_UTR	303295	303408	83.0	-	.	ID=utr_TcCLB.510989.40:mRNA_1;Parent=TcCLB.510989.40:mRNA
TcChr11-S	EuPathDB	gene	303578	308509	.	-	.	ID=TcCLB.510989.50;description=hypothetical protein%2C conserved
TcChr11-S	EuPathDB	mRNA	303578	308509	.	-	.	ID=TcCLB.510989.50:mRNA;Parent=TcCLB.510989.50;description=hypothetical protein%2C conserved
TcChr11-S	EuPathDB	exon	303578	308509	.	-	.	ID=exon_TcCLB.510989.50-E1;Parent=TcCLB.510989.50:mRNA
TcChr11-S	EuPathDB	CDS	303578	308509	.	-	0	ID=TcCLB.510989.50:mRNA-p1-CDS1;Parent=TcCLB.510989.50:mRNA;protein_source_id=TcCLB.510989.50:mRNA-p1
TcChr11-S	UTRme	five_prime_UTR	308510	308571	89.0	-	.	ID=utr_TcCLB.510989.50:mRNA_1;Parent=TcCLB.510989.50:mRNA
TcChr11-S	EuPathDB	gene	309311	311173	.	-	.	ID=TcCLB.510989.60;description=hypothetical protein%2C conserved
TcChr11-S	EuPathDB	mRNA	309311	311173	.	-	.	ID=TcCLB.510989.60:mRNA;Parent=TcCLB.510989.60;Ontology_term=GO_0010608;description=hypothetical protein%2C conserved
TcChr11-S	EuPathDB	exon	309311	311173	.	-	.	ID=exon_TcCLB.510989.60-E1;Parent=TcCLB.510989.60:mRNA
TcChr11-S	EuPathDB	CDS	309311	311173	.	-	0	ID=TcCLB.510989.60:mRNA-p1-CDS1;Parent=TcCLB.510989.60:mRNA;protein_source_id=TcCLB.510989.60:mRNA-p1
TcChr11-S	UTRme	five_prime_UTR	311174	311219	92.0	-	.	ID=utr_TcCLB.510989.60:mRNA_1;Parent=TcCLB.510989.60:mRNA
TcChr11-S	EuPathDB	gene	313055	313318	.	-	.	ID=TcCLB.510989.69;description=hypothetical protein%2C conserved
TcChr11-S	EuPathDB	mRNA	313055	313318	.	-	.	ID=TcCLB.510989.69:mRNA;Parent=TcCLB.510989.69;description=hypothetical protein%2C conserved
TcChr11-S	EuPathDB	exon	313055	313318	.	-	.	ID=exon_TcCLB.510989.69-E1;Parent=TcCLB.510989.69:mRNA
TcChr11-S	EuPathDB	CDS	313055	313318	.	-	0	ID=TcCLB.510989.69:mRNA-p1-CDS1;Parent=TcCLB.510989.69:mRNA;protein_source_id=TcCLB.510989.69:mRNA-p1
TcChr11-S	EuPathDB	gene	313421	314383	.	-	.	ID=TcCLB.427247.4;description=Domain of unknown function (DUF4201)%2C putative
TcChr11-S	EuPathDB	mRNA	313421	314383	.	-	.	ID=TcCLB.427247.4:mRNA;Parent=TcCLB.427247.4;Ontology_term=GO_0005930%3BGO_0005737%3BGO_0005634;description=Domain of unknown function (DUF4201)%2C putative
TcChr11-S	EuPathDB	exon	313421	314383	.	-	.	ID=exon_TcCLB.427247.4-E1;Parent=TcCLB.427247.4:mRNA
TcChr11-S	EuPathDB	CDS	313421	314383	.	-	0	ID=TcCLB.427247.4:mRNA-p1-CDS1;Parent=TcCLB.427247.4:mRNA;protein_source_id=TcCLB.427247.4:mRNA-p1
TcChr11-S	UTRme	five_prime_UTR	314384	314411	97.0	-	.	ID=utr_TcCLB.427247.4:mRNA_1;Parent=TcCLB.427247.4:mRNA
TcChr11-S	EuPathDB	gene	315516	317264	.	-	.	ID=TcCLB.427247.10;description=CMGC/DYRK protein kinase%2C putative
TcChr11-S	EuPathDB	mRNA	315516	317264	.	-	.	ID=TcCLB.427247.10:mRNA;Parent=TcCLB.427247.10;Note=2.7.1.- (Phosphotransferases with an alcohol group as acceptor.);description=CMGC/DYRK protein kinase%2C putative
TcChr11-S	EuPathDB	exon	315516	317264	.	-	.	ID=exon_TcCLB.427247.10-E1;Parent=TcCLB.427247.10:mRNA
TcChr11-S	EuPathDB	CDS	315516	317264	.	-	0	ID=TcCLB.427247.10:mRNA-p1-CDS1;Parent=TcCLB.427247.10:mRNA;protein_source_id=TcCLB.427247.10:mRNA-p1
TcChr11-S	EuPathDB	gene	317367	317924	.	-	.	ID=TcCLB.508675.9;description=CMGC/DYRK protein kinase%2C putative (fragment)
TcChr11-S	EuPathDB	mRNA	317367	317924	.	-	.	ID=TcCLB.508675.9:mRNA;Parent=TcCLB.508675.9;description=CMGC/DYRK protein kinase%2C putative (fragment)
TcChr11-S	EuPathDB	exon	317367	317924	.	-	.	ID=exon_TcCLB.508675.9-E1;Parent=TcCLB.508675.9:mRNA
TcChr11-S	EuPathDB	CDS	317367	317924	.	-	0	ID=TcCLB.508675.9:mRNA-p1-CDS1;Parent=TcCLB.508675.9:mRNA;protein_source_id=TcCLB.508675.9:mRNA-p1
TcChr11-S	UTRme	five_prime_UTR	317925	319710	76.0	-	.	ID=utr_TcCLB.508675.9:mRNA_1;Parent=TcCLB.508675.9:mRNA
TcChr11-S	EuPathDB	gene	320324	323680	.	-	.	ID=TcCLB.508675.20;description=SNF2 family helicase-like protein%2C putative
TcChr11-S	EuPathDB	mRNA	320324	323680	.	-	.	ID=TcCLB.508675.20:mRNA;Parent=TcCLB.508675.20;Ontology_term=GO_0005737%3BGO_0005634;description=SNF2 family helicase-like protein%2C putative
TcChr11-S	EuPathDB	exon	320324	323680	.	-	.	ID=exon_TcCLB.508675.20-E1;Parent=TcCLB.508675.20:mRNA
TcChr11-S	EuPathDB	CDS	320324	323680	.	-	0	ID=TcCLB.508675.20:mRNA-p1-CDS1;Parent=TcCLB.508675.20:mRNA;protein_source_id=TcCLB.508675.20:mRNA-p1
TcChr11-S	UTRme	five_prime_UTR	323681	323704	91.0	-	.	ID=utr_TcCLB.508675.20:mRNA_1;Parent=TcCLB.508675.20:mRNA
TcChr11-S	EuPathDB	gene	324096	324440	.	-	.	ID=TcCLB.508675.29;description=calpain-like cysteine peptidase%2C putative
TcChr11-S	EuPathDB	mRNA	324096	324440	.	-	.	ID=TcCLB.508675.29:mRNA;Parent=TcCLB.508675.29;Ontology_term=GO_0097014%3BGO_0097542%3BGO_0005737%3BGO_0031981%3BGO_0005654;description=calpain-like cysteine peptidase%2C putative
TcChr11-S	EuPathDB	exon	324096	324440	.	-	.	ID=exon_TcCLB.508675.29-E1;Parent=TcCLB.508675.29:mRNA
TcChr11-S	EuPathDB	CDS	324096	324440	.	-	0	ID=TcCLB.508675.29:mRNA-p1-CDS1;Parent=TcCLB.508675.29:mRNA;protein_source_id=TcCLB.508675.29:mRNA-p1
TcChr11-S	UTRme	five_prime_UTR	324441	324526	89.0	-	.	ID=utr_TcCLB.508675.29:mRNA_1;Parent=TcCLB.508675.29:mRNA
TcChr11-S	EuPathDB	gene	324744	326873	.	-	.	ID=TcCLB.508675.40;description=hypothetical protein%2C conserved
TcChr11-S	EuPathDB	mRNA	324744	326873	.	-	.	ID=TcCLB.508675.40:mRNA;Parent=TcCLB.508675.40;description=hypothetical protein%2C conserved
TcChr11-S	EuPathDB	exon	324744	326873	.	-	.	ID=exon_TcCLB.508675.40-E1;Parent=TcCLB.508675.40:mRNA
TcChr11-S	EuPathDB	CDS	324744	326873	.	-	0	ID=TcCLB.508675.40:mRNA-p1-CDS1;Parent=TcCLB.508675.40:mRNA;protein_source_id=TcCLB.508675.40:mRNA-p1
TcChr11-S	UTRme	five_prime_UTR	326874	326990	81.0	-	.	ID=utr_TcCLB.508675.40:mRNA_1;Parent=TcCLB.508675.40:mRNA
TcChr11-S	EuPathDB	gene	327218	329521	.	-	.	ID=TcCLB.508675.50;description=hypothetical protein%2C conserved
TcChr11-S	EuPathDB	mRNA	327218	329521	.	-	.	ID=TcCLB.508675.50:mRNA;Parent=TcCLB.508675.50;Ontology_term=GO_0005634;description=hypothetical protein%2C conserved
TcChr11-S	EuPathDB	exon	327218	329521	.	-	.	ID=exon_TcCLB.508675.50-E1;Parent=TcCLB.508675.50:mRNA
TcChr11-S	EuPathDB	CDS	327218	329521	.	-	0	ID=TcCLB.508675.50:mRNA-p1-CDS1;Parent=TcCLB.508675.50:mRNA;protein_source_id=TcCLB.508675.50:mRNA-p1
TcChr11-S	UTRme	five_prime_UTR	329522	329597	85.0	-	.	ID=utr_TcCLB.508675.50:mRNA_1;Parent=TcCLB.508675.50:mRNA
TcChr11-S	EuPathDB	gene	329843	331384	.	-	.	ID=TcCLB.508675.60;description=hypothetical protein%2C conserved
TcChr11-S	EuPathDB	mRNA	329843	331384	.	-	.	ID=TcCLB.508675.60:mRNA;Parent=TcCLB.508675.60;Ontology_term=GO_0005634;description=hypothetical protein%2C conserved
TcChr11-S	EuPathDB	exon	329843	331384	.	-	.	ID=exon_TcCLB.508675.60-E1;Parent=TcCLB.508675.60:mRNA
TcChr11-S	EuPathDB	CDS	329843	331384	.	-	0	ID=TcCLB.508675.60:mRNA-p1-CDS1;Parent=TcCLB.508675.60:mRNA;protein_source_id=TcCLB.508675.60:mRNA-p1
TcChr11-S	EuPathDB	gene	333819	334442	.	-	.	ID=TcCLB.420989.10;description=protein phosphatase 2C%2C putative
TcChr11-S	EuPathDB	mRNA	333819	334442	.	-	.	ID=TcCLB.420989.10:mRNA;Parent=TcCLB.420989.10;Note=3.1.3.16 (Protein-serine/threonine phosphatase);Ontology_term=GO_0005737;description=protein phosphatase 2C%2C putative
TcChr11-S	EuPathDB	exon	333819	334442	.	-	.	ID=exon_TcCLB.420989.10-E1;Parent=TcCLB.420989.10:mRNA
TcChr11-S	EuPathDB	CDS	333819	334442	.	-	0	ID=TcCLB.420989.10:mRNA-p1-CDS1;Parent=TcCLB.420989.10:mRNA;protein_source_id=TcCLB.420989.10:mRNA-p1
TcChr11-S	EuPathDB	three_prime_UTR	334900	334900	.	-	.	ID=utr_TcCLB.506659.39:mRNA_1;Parent=TcCLB.506659.39:mRNA
TcChr11-S	EuPathDB	gene	334900	335941	.	-	.	ID=TcCLB.506659.39;description=protein phosphatase 2C%2C putative
TcChr11-S	EuPathDB	mRNA	334900	335941	.	-	.	ID=TcCLB.506659.39:mRNA;Parent=TcCLB.506659.39;Ontology_term=GO_0005737;description=protein phosphatase 2C%2C putative
TcChr11-S	EuPathDB	exon	334900	335941	.	-	.	ID=exon_TcCLB.506659.39-E1;Parent=TcCLB.506659.39:mRNA
TcChr11-S	EuPathDB	CDS	334901	335941	.	-	0	ID=TcCLB.506659.39:mRNA-p1-CDS1;Parent=TcCLB.506659.39:mRNA;protein_source_id=TcCLB.506659.39:mRNA-p1
TcChr11-S	UTRme	five_prime_UTR	335942	336187	67.0	-	.	ID=utr_TcCLB.506659.39:mRNA_1;Parent=TcCLB.506659.39:mRNA
TcChr11-S	EuPathDB	gene	336799	337044	.	-	.	ID=TcCLB.506659.35;description=hypothetical protein%2C conserved
TcChr11-S	EuPathDB	mRNA	336799	337044	.	-	.	ID=TcCLB.506659.35:mRNA;Parent=TcCLB.506659.35;description=hypothetical protein%2C conserved
TcChr11-S	EuPathDB	exon	336799	337044	.	-	.	ID=exon_TcCLB.506659.35-E1;Parent=TcCLB.506659.35:mRNA
TcChr11-S	EuPathDB	CDS	336799	337044	.	-	0	ID=TcCLB.506659.35:mRNA-p1-CDS1;Parent=TcCLB.506659.35:mRNA;protein_source_id=TcCLB.506659.35:mRNA-p1
TcChr11-S	UTRme	five_prime_UTR	337045	337077	97.0	-	.	ID=utr_TcCLB.506659.35:mRNA_1;Parent=TcCLB.506659.35:mRNA
TcChr11-S	EuPathDB	gene	337952	339559	.	-	.	ID=TcCLB.506659.30;description=glutathione synthetase%2C putative
TcChr11-S	EuPathDB	mRNA	337952	339559	.	-	.	ID=TcCLB.506659.30:mRNA;Parent=TcCLB.506659.30;Ontology_term=GO_0005737;description=glutathione synthetase%2C putative
TcChr11-S	EuPathDB	exon	337952	339559	.	-	.	ID=exon_TcCLB.506659.30-E1;Parent=TcCLB.506659.30:mRNA
TcChr11-S	EuPathDB	CDS	337952	339559	.	-	0	ID=TcCLB.506659.30:mRNA-p1-CDS1;Parent=TcCLB.506659.30:mRNA;protein_source_id=TcCLB.506659.30:mRNA-p1
TcChr11-S	UTRme	five_prime_UTR	339560	339748	77.0	-	.	ID=utr_TcCLB.506659.30:mRNA_1;Parent=TcCLB.506659.30:mRNA
TcChr11-S	EuPathDB	gene	340691	345190	.	-	.	ID=TcCLB.506659.20;description=mitochondrial DNA polymerase I protein C
TcChr11-S	EuPathDB	mRNA	340691	345190	.	-	.	ID=TcCLB.506659.20:mRNA;Parent=TcCLB.506659.20;Ontology_term=GO_0036064%3BGO_0042645,GO_0006264;description=mitochondrial DNA polymerase I protein C
TcChr11-S	EuPathDB	exon	340691	345190	.	-	.	ID=exon_TcCLB.506659.20-E1;Parent=TcCLB.506659.20:mRNA
TcChr11-S	EuPathDB	CDS	340691	345190	.	-	0	ID=TcCLB.506659.20:mRNA-p1-CDS1;Parent=TcCLB.506659.20:mRNA;protein_source_id=TcCLB.506659.20:mRNA-p1
TcChr11-S	UTRme	five_prime_UTR	345191	345818	87.0	-	.	ID=utr_TcCLB.506659.20:mRNA_1;Parent=TcCLB.506659.20:mRNA
TcChr11-S	EuPathDB	gene	347371	350118	.	-	.	ID=TcCLB.506659.10;description=tc40 antigen-like%2C putative
TcChr11-S	EuPathDB	mRNA	347371	350118	.	-	.	ID=TcCLB.506659.10:mRNA;Parent=TcCLB.506659.10;Ontology_term=GO_0003729,GO_0020022%3BGO_0051286%3BGO_0005737;description=tc40 antigen-like%2C putative
TcChr11-S	EuPathDB	exon	347371	350118	.	-	.	ID=exon_TcCLB.506659.10-E1;Parent=TcCLB.506659.10:mRNA
TcChr11-S	EuPathDB	CDS	347371	350118	.	-	0	ID=TcCLB.506659.10:mRNA-p1-CDS1;Parent=TcCLB.506659.10:mRNA;protein_source_id=TcCLB.506659.10:mRNA-p1
TcChr11-S	UTRme	five_prime_UTR	350119	351008	73.0	-	.	ID=utr_TcCLB.506659.10:mRNA_1;Parent=TcCLB.506659.10:mRNA
TcChr11-S	EuPathDB	gene	355499	356476	.	-	.	ID=TcCLB.506657.88;description=hypothetical protein%2C conserved
TcChr11-S	EuPathDB	mRNA	355499	356476	.	-	.	ID=TcCLB.506657.88:mRNA;Parent=TcCLB.506657.88;Ontology_term=GO_0005737;description=hypothetical protein%2C conserved
TcChr11-S	EuPathDB	exon	355499	356476	.	-	.	ID=exon_TcCLB.506657.88-E1;Parent=TcCLB.506657.88:mRNA
TcChr11-S	EuPathDB	CDS	355499	356476	.	-	0	ID=TcCLB.506657.88:mRNA-p1-CDS1;Parent=TcCLB.506657.88:mRNA;protein_source_id=TcCLB.506657.88:mRNA-p1
TcChr11-S	UTRme	five_prime_UTR	356477	356979	73.0	-	.	ID=utr_TcCLB.506657.88:mRNA_1;Parent=TcCLB.506657.88:mRNA
TcChr11-S	EuPathDB	gene	357354	357854	.	-	.	ID=TcCLB.506657.79;description=50S ribosomal protein L16%2C putative
TcChr11-S	EuPathDB	mRNA	357354	357854	.	-	.	ID=TcCLB.506657.79:mRNA;Parent=TcCLB.506657.79;Ontology_term=GO_0036064%3BGO_0005762;description=50S ribosomal protein L16%2C putative
TcChr11-S	EuPathDB	exon	357354	357854	.	-	.	ID=exon_TcCLB.506657.79-E1;Parent=TcCLB.506657.79:mRNA
TcChr11-S	EuPathDB	CDS	357354	357854	.	-	0	ID=TcCLB.506657.79:mRNA-p1-CDS1;Parent=TcCLB.506657.79:mRNA;protein_source_id=TcCLB.506657.79:mRNA-p1
TcChr11-S	UTRme	five_prime_UTR	357855	357911	89.0	-	.	ID=utr_TcCLB.506657.79:mRNA_1;Parent=TcCLB.506657.79:mRNA
TcChr11-S	EuPathDB	gene	358343	361327	.	-	.	ID=TcCLB.506657.70;description=RNA editing 3' terminal uridylyl transferase 1%2C putative
TcChr11-S	EuPathDB	mRNA	358343	361327	.	-	.	ID=TcCLB.506657.70:mRNA;Parent=TcCLB.506657.70;Ontology_term=GO_0050265,GO_0020023%3BGO_0005739;description=RNA editing 3' terminal uridylyl transferase 1%2C putative
TcChr11-S	EuPathDB	exon	358343	361327	.	-	.	ID=exon_TcCLB.506657.70-E1;Parent=TcCLB.506657.70:mRNA
TcChr11-S	EuPathDB	CDS	358343	361327	.	-	0	ID=TcCLB.506657.70:mRNA-p1-CDS1;Parent=TcCLB.506657.70:mRNA;protein_source_id=TcCLB.506657.70:mRNA-p1
TcChr11-S	UTRme	five_prime_UTR	361328	361366	95.0	-	.	ID=utr_TcCLB.506657.70:mRNA_1;Parent=TcCLB.506657.70:mRNA
TcChr11-S	EuPathDB	gene	362059	363021	.	-	.	ID=TcCLB.506657.50;description=ADP/ATP mitochondrial carrier protein (pseudogene)%2C putative
TcChr11-S	EuPathDB	mRNA	362059	363021	.	-	.	ID=TcCLB.506657.50:pseudogenic_transcript;Parent=TcCLB.506657.50;description=ADP/ATP mitochondrial carrier protein (pseudogene)%2C putative
TcChr11-S	EuPathDB	exon	362059	363021	.	-	.	ID=exon_TcCLB.506657.50-E1;Parent=TcCLB.506657.50:pseudogenic_transcript
TcChr11-S	EuPathDB	CDS	362059	363021	.	-	0	ID=TcCLB.506657.50:pseudogenic_transcript-p1-CDS1;Parent=TcCLB.506657.50:pseudogenic_transcript;protein_source_id=TcCLB.506657.50:pseudogenic_transcript-p1
TcChr11-S	UTRme	five_prime_UTR	363022	363062	85.0	-	.	ID=utr_TcCLB.506657.50:mRNA_1;Parent=TcCLB.506657.50:mRNA
TcChr11-S	EuPathDB	gene	363681	364712	.	-	.	ID=TcCLB.506657.40;description=ADP/ATP translocase%2C putative
TcChr11-S	EuPathDB	mRNA	363681	364712	.	-	.	ID=TcCLB.506657.40:mRNA;Parent=TcCLB.506657.40;Ontology_term=GO_0000331%3BGO_0005739;description=ADP/ATP translocase%2C putative
TcChr11-S	EuPathDB	exon	363681	364712	.	-	.	ID=exon_TcCLB.506657.40-E1;Parent=TcCLB.506657.40:mRNA
TcChr11-S	EuPathDB	CDS	363681	364712	.	-	0	ID=TcCLB.506657.40:mRNA-p1-CDS1;Parent=TcCLB.506657.40:mRNA;protein_source_id=TcCLB.506657.40:mRNA-p1
TcChr11-S	UTRme	five_prime_UTR	364713	364726	91.0	-	.	ID=utr_TcCLB.506657.40:mRNA_1;Parent=TcCLB.506657.40:mRNA
TcChr11-S	EuPathDB	gene	365026	369378	.	-	.	ID=TcCLB.506657.30;description=hypothetical protein%2C conserved
TcChr11-S	EuPathDB	mRNA	365026	369378	.	-	.	ID=TcCLB.506657.30:mRNA;Parent=TcCLB.506657.30;description=hypothetical protein%2C conserved
TcChr11-S	EuPathDB	exon	365026	369378	.	-	.	ID=exon_TcCLB.506657.30-E1;Parent=TcCLB.506657.30:mRNA
TcChr11-S	EuPathDB	CDS	365026	369378	.	-	0	ID=TcCLB.506657.30:mRNA-p1-CDS1;Parent=TcCLB.506657.30:mRNA;protein_source_id=TcCLB.506657.30:mRNA-p1
TcChr11-S	EuPathDB	gene	369890	370858	.	-	.	ID=TcCLB.506657.20;description=hypothetical protein%2C conserved
TcChr11-S	EuPathDB	mRNA	369890	370858	.	-	.	ID=TcCLB.506657.20:mRNA;Parent=TcCLB.506657.20;description=hypothetical protein%2C conserved
TcChr11-S	EuPathDB	exon	369890	370858	.	-	.	ID=exon_TcCLB.506657.20-E1;Parent=TcCLB.506657.20:mRNA
TcChr11-S	EuPathDB	CDS	369890	370858	.	-	0	ID=TcCLB.506657.20:mRNA-p1-CDS1;Parent=TcCLB.506657.20:mRNA;protein_source_id=TcCLB.506657.20:mRNA-p1
TcChr11-S	UTRme	five_prime_UTR	370859	370920	96.0	-	.	ID=utr_TcCLB.506657.20:mRNA_1;Parent=TcCLB.506657.20:mRNA
TcChr11-S	EuPathDB	gene	371451	372266	.	-	.	ID=TcCLB.506657.10;description=hypothetical protein%2C conserved
TcChr11-S	EuPathDB	mRNA	371451	372266	.	-	.	ID=TcCLB.506657.10:mRNA;Parent=TcCLB.506657.10;Ontology_term=GO_0030964%3BGO_0005739;description=hypothetical protein%2C conserved
TcChr11-S	EuPathDB	exon	371451	372266	.	-	.	ID=exon_TcCLB.506657.10-E1;Parent=TcCLB.506657.10:mRNA
TcChr11-S	EuPathDB	CDS	371451	372266	.	-	0	ID=TcCLB.506657.10:mRNA-p1-CDS1;Parent=TcCLB.506657.10:mRNA;protein_source_id=TcCLB.506657.10:mRNA-p1
TcChr11-S	EuPathDB	gene	382812	383630	.	+	.	ID=TcCLB.480975.10;description=hypothetical protein%2C conserved
TcChr11-S	EuPathDB	mRNA	382812	383630	.	+	.	ID=TcCLB.480975.10:mRNA;Parent=TcCLB.480975.10;description=hypothetical protein%2C conserved
TcChr11-S	EuPathDB	exon	382812	383630	.	+	.	ID=exon_TcCLB.480975.10-E1;Parent=TcCLB.480975.10:mRNA
TcChr11-S	EuPathDB	CDS	382812	383630	.	+	0	ID=TcCLB.480975.10:mRNA-p1-CDS1;Parent=TcCLB.480975.10:mRNA;protein_source_id=TcCLB.480975.10:mRNA-p1
TcChr11-S	EuPathDB	gene	386338	387585	.	+	.	ID=TcCLB.511253.10;description=kinesin-like protein%2C putative
TcChr11-S	EuPathDB	mRNA	386338	387585	.	+	.	ID=TcCLB.511253.10:mRNA;Parent=TcCLB.511253.10;description=kinesin-like protein%2C putative
TcChr11-S	EuPathDB	exon	386338	387585	.	+	.	ID=exon_TcCLB.511253.10-E1;Parent=TcCLB.511253.10:mRNA
TcChr11-S	EuPathDB	CDS	386338	387585	.	+	0	ID=TcCLB.511253.10:mRNA-p1-CDS1;Parent=TcCLB.511253.10:mRNA;protein_source_id=TcCLB.511253.10:mRNA-p1
TcChr11-S	UTRme	five_prime_UTR	388050	388733	72.0	+	.	ID=utr_TcCLB.511253.20:mRNA_1;Parent=TcCLB.511253.20:mRNA
TcChr11-S	EuPathDB	gene	388734	391031	.	+	.	ID=TcCLB.511253.20;description=kinesin-like protein%2C putative
TcChr11-S	EuPathDB	mRNA	388734	391031	.	+	.	ID=TcCLB.511253.20:mRNA;Parent=TcCLB.511253.20;description=kinesin-like protein%2C putative
TcChr11-S	EuPathDB	exon	388734	391031	.	+	.	ID=exon_TcCLB.511253.20-E1;Parent=TcCLB.511253.20:mRNA
TcChr11-S	EuPathDB	CDS	388734	391031	.	+	0	ID=TcCLB.511253.20:mRNA-p1-CDS1;Parent=TcCLB.511253.20:mRNA;protein_source_id=TcCLB.511253.20:mRNA-p1
TcChr11-S	UTRme	five_prime_UTR	392303	392951	55.0	+	.	ID=utr_TcCLB.511253.31:mRNA_1;Parent=TcCLB.511253.31:mRNA
TcChr11-S	EuPathDB	gene	392952	397142	.	+	.	ID=TcCLB.511253.31;description=kinesin-like protein%2C putative (fragment)
TcChr11-S	EuPathDB	mRNA	392952	397142	.	+	.	ID=TcCLB.511253.31:mRNA;Parent=TcCLB.511253.31;Ontology_term=GO_0005737;description=kinesin-like protein%2C putative (fragment)
TcChr11-S	EuPathDB	exon	392952	397142	.	+	.	ID=exon_TcCLB.511253.31-E1;Parent=TcCLB.511253.31:mRNA
TcChr11-S	EuPathDB	CDS	392952	397142	.	+	0	ID=TcCLB.511253.31:mRNA-p1-CDS1;Parent=TcCLB.511253.31:mRNA;protein_source_id=TcCLB.511253.31:mRNA-p1
TcChr11-S	EuPathDB	gene	397246	398607	.	+	.	ID=TcCLB.504227.5;description=hypothetical protein%2C conserved
TcChr11-S	EuPathDB	mRNA	397246	398607	.	+	.	ID=TcCLB.504227.5:mRNA;Parent=TcCLB.504227.5;Ontology_term=GO_0005737;description=hypothetical protein%2C conserved
TcChr11-S	EuPathDB	exon	397246	398607	.	+	.	ID=exon_TcCLB.504227.5-E1;Parent=TcCLB.504227.5:mRNA
TcChr11-S	EuPathDB	CDS	397246	398607	.	+	0	ID=TcCLB.504227.5:mRNA-p1-CDS1;Parent=TcCLB.504227.5:mRNA;protein_source_id=TcCLB.504227.5:mRNA-p1
TcChr11-S	UTRme	five_prime_UTR	399668	399792	78.0	+	.	ID=utr_TcCLB.504227.10:mRNA_1;Parent=TcCLB.504227.10:mRNA
TcChr11-S	EuPathDB	gene	399793	402015	.	+	.	ID=TcCLB.504227.10;description=hypothetical protein%2C conserved
TcChr11-S	EuPathDB	mRNA	399793	402015	.	+	.	ID=TcCLB.504227.10:mRNA;Parent=TcCLB.504227.10;description=hypothetical protein%2C conserved
TcChr11-S	EuPathDB	exon	399793	402015	.	+	.	ID=exon_TcCLB.504227.10-E1;Parent=TcCLB.504227.10:mRNA
TcChr11-S	EuPathDB	CDS	399793	402015	.	+	0	ID=TcCLB.504227.10:mRNA-p1-CDS1;Parent=TcCLB.504227.10:mRNA;protein_source_id=TcCLB.504227.10:mRNA-p1
TcChr11-S	EuPathDB	gene	402131	402250	.	+	.	ID=TcCLB.430737.10;description=proline racemase
TcChr11-S	EuPathDB	mRNA	402131	402250	.	+	.	ID=TcCLB.430737.10:mRNA;Parent=TcCLB.430737.10;description=proline racemase
TcChr11-S	EuPathDB	exon	402131	402250	.	+	.	ID=exon_TcCLB.430737.10-E1;Parent=TcCLB.430737.10:mRNA
TcChr11-S	EuPathDB	CDS	402131	402250	.	+	0	ID=TcCLB.430737.10:mRNA-p1-CDS1;Parent=TcCLB.430737.10:mRNA;protein_source_id=TcCLB.430737.10:mRNA-p1
TcChr11-S	UTRme	five_prime_UTR	402718	403067	67.0	+	.	ID=utr_TcCLB.430737.20:mRNA_1;Parent=TcCLB.430737.20:mRNA
TcChr11-S	EuPathDB	gene	403068	403514	.	+	.	ID=TcCLB.430737.20;description=hypothetical protein%2C conserved (fragment)
TcChr11-S	EuPathDB	mRNA	403068	403514	.	+	.	ID=TcCLB.430737.20:mRNA;Parent=TcCLB.430737.20;description=hypothetical protein%2C conserved (fragment)
TcChr11-S	EuPathDB	exon	403068	403514	.	+	.	ID=exon_TcCLB.430737.20-E1;Parent=TcCLB.430737.20:mRNA
TcChr11-S	EuPathDB	CDS	403068	403514	.	+	0	ID=TcCLB.430737.20:mRNA-p1-CDS1;Parent=TcCLB.430737.20:mRNA;protein_source_id=TcCLB.430737.20:mRNA-p1
TcChr11-S	EuPathDB	gene	403616	404098	.	+	.	ID=TcCLB.506795.100;description=hypothetical protein
TcChr11-S	EuPathDB	mRNA	403616	404098	.	+	.	ID=TcCLB.506795.100:mRNA;Parent=TcCLB.506795.100;description=hypothetical protein
TcChr11-S	EuPathDB	exon	403616	404098	.	+	.	ID=exon_TcCLB.506795.100-E1;Parent=TcCLB.506795.100:mRNA
TcChr11-S	EuPathDB	CDS	403616	404098	.	+	0	ID=TcCLB.506795.100:mRNA-p1-CDS1;Parent=TcCLB.506795.100:mRNA;protein_source_id=TcCLB.506795.100:mRNA-p1
TcChr11-S	UTRme	five_prime_UTR	404408	404477	93.0	+	.	ID=utr_TcCLB.506795.90:mRNA_1;Parent=TcCLB.506795.90:mRNA
TcChr11-S	EuPathDB	gene	404478	405629	.	+	.	ID=TcCLB.506795.90;description='Cold-shock' DNA-binding domain containing protein%2C putative
TcChr11-S	EuPathDB	mRNA	404478	405629	.	+	.	ID=TcCLB.506795.90:mRNA;Parent=TcCLB.506795.90;Ontology_term=GO_0003729,GO_0020023;description='Cold-shock' DNA-binding domain containing protein%2C putative
TcChr11-S	EuPathDB	exon	404478	405629	.	+	.	ID=exon_TcCLB.506795.90-E1;Parent=TcCLB.506795.90:mRNA
TcChr11-S	EuPathDB	CDS	404478	405629	.	+	0	ID=TcCLB.506795.90:mRNA-p1-CDS1;Parent=TcCLB.506795.90:mRNA;protein_source_id=TcCLB.506795.90:mRNA-p1
TcChr11-S	UTRme	five_prime_UTR	406498	406610	89.0	+	.	ID=utr_TcCLB.506795.80:mRNA_1;Parent=TcCLB.506795.80:mRNA
TcChr11-S	EuPathDB	gene	406611	407675	.	+	.	ID=TcCLB.506795.80;description=proline racemase
TcChr11-S	EuPathDB	mRNA	406611	407675	.	+	.	ID=TcCLB.506795.80:mRNA;Parent=TcCLB.506795.80;description=proline racemase
TcChr11-S	EuPathDB	exon	406611	407675	.	+	.	ID=exon_TcCLB.506795.80-E1;Parent=TcCLB.506795.80:mRNA
TcChr11-S	EuPathDB	CDS	406611	407675	.	+	0	ID=TcCLB.506795.80:mRNA-p1-CDS1;Parent=TcCLB.506795.80:mRNA;protein_source_id=TcCLB.506795.80:mRNA-p1
TcChr11-S	EuPathDB	gene	408285	409022	.	+	.	ID=TcCLB.506795.70;description=hypothetical protein%2C conserved
TcChr11-S	EuPathDB	mRNA	408285	409022	.	+	.	ID=TcCLB.506795.70:mRNA;Parent=TcCLB.506795.70;description=hypothetical protein%2C conserved
TcChr11-S	EuPathDB	exon	408285	409022	.	+	.	ID=exon_TcCLB.506795.70-E1;Parent=TcCLB.506795.70:mRNA
TcChr11-S	EuPathDB	CDS	408285	409022	.	+	0	ID=TcCLB.506795.70:mRNA-p1-CDS1;Parent=TcCLB.506795.70:mRNA;protein_source_id=TcCLB.506795.70:mRNA-p1
TcChr11-S	UTRme	five_prime_UTR	409393	409412	79.0	+	.	ID=utr_TcCLB.506795.60:mRNA_1;Parent=TcCLB.506795.60:mRNA
TcChr11-S	EuPathDB	gene	409413	411290	.	+	.	ID=TcCLB.506795.60;description=hypothetical protein%2C conserved
TcChr11-S	EuPathDB	mRNA	409413	411290	.	+	.	ID=TcCLB.506795.60:mRNA;Parent=TcCLB.506795.60;Ontology_term=GO_0097014%3BGO_0005737%3BGO_0031981;description=hypothetical protein%2C conserved
TcChr11-S	EuPathDB	exon	409413	411290	.	+	.	ID=exon_TcCLB.506795.60-E1;Parent=TcCLB.506795.60:mRNA
TcChr11-S	EuPathDB	CDS	409413	411290	.	+	0	ID=TcCLB.506795.60:mRNA-p1-CDS1;Parent=TcCLB.506795.60:mRNA;protein_source_id=TcCLB.506795.60:mRNA-p1
TcChr11-S	UTRme	five_prime_UTR	411993	412122	83.0	+	.	ID=utr_TcCLB.506795.50:mRNA_1;Parent=TcCLB.506795.50:mRNA
TcChr11-S	EuPathDB	gene	412123	414060	.	+	.	ID=TcCLB.506795.50;description=polynucleotide adenylyltransferase%2C putative
TcChr11-S	EuPathDB	mRNA	412123	414060	.	+	.	ID=TcCLB.506795.50:mRNA;Parent=TcCLB.506795.50;Note=2.7.7.19 (Polynucleotide adenylyltransferase);Ontology_term=GO_0005634,GO_0006378%3BGO_0071050;description=polynucleotide adenylyltransferase%2C putative
TcChr11-S	EuPathDB	exon	412123	414060	.	+	.	ID=exon_TcCLB.506795.50-E1;Parent=TcCLB.506795.50:mRNA
TcChr11-S	EuPathDB	CDS	412123	414060	.	+	0	ID=TcCLB.506795.50:mRNA-p1-CDS1;Parent=TcCLB.506795.50:mRNA;protein_source_id=TcCLB.506795.50:mRNA-p1
TcChr11-S	UTRme	five_prime_UTR	414287	414288	88.0	+	.	ID=utr_TcCLB.506795.44:mRNA_1;Parent=TcCLB.506795.44:mRNA
TcChr11-S	EuPathDB	gene	414289	416064	.	+	.	ID=TcCLB.506795.44;description=Bifunctional NAD(P)H-hydrate repair enzyme
TcChr11-S	EuPathDB	mRNA	414289	416064	.	+	.	ID=TcCLB.506795.44:mRNA;Parent=TcCLB.506795.44;Note=4.2.1.136 (ADP-dependent NAD(P)H-hydrate dehydratase)%3B5.1.99.6 (NAD(P)H-hydrate epimerase);Ontology_term=GO_0052855%3BGO_0052856%3BGO_0052857,GO_0005739;description=Bifunctional NAD(P)H-hydrate repair enzyme
TcChr11-S	EuPathDB	exon	414289	416064	.	+	.	ID=exon_TcCLB.506795.44-E1;Parent=TcCLB.506795.44:mRNA
TcChr11-S	EuPathDB	CDS	414289	416064	.	+	0	ID=TcCLB.506795.44:mRNA-p1-CDS1;Parent=TcCLB.506795.44:mRNA;protein_source_id=TcCLB.506795.44:mRNA-p1
TcChr11-S	UTRme	five_prime_UTR	416361	416606	80.0	+	.	ID=utr_TcCLB.506795.40:mRNA_1;Parent=TcCLB.506795.40:mRNA
TcChr11-S	EuPathDB	gene	416607	418142	.	+	.	ID=TcCLB.506795.40;description=phosphatidylserine synthase%2C putative
TcChr11-S	EuPathDB	mRNA	416607	418142	.	+	.	ID=TcCLB.506795.40:mRNA;Parent=TcCLB.506795.40;Note=2.7.8.8 (CDP-diacylglycerol--serine O-phosphatidyltransferase);Ontology_term=GO_0003882,GO_0005737;description=phosphatidylserine synthase%2C putative
TcChr11-S	EuPathDB	exon	416607	418142	.	+	.	ID=exon_TcCLB.506795.40-E1;Parent=TcCLB.506795.40:mRNA
TcChr11-S	EuPathDB	CDS	416607	418142	.	+	0	ID=TcCLB.506795.40:mRNA-p1-CDS1;Parent=TcCLB.506795.40:mRNA;protein_source_id=TcCLB.506795.40:mRNA-p1
TcChr11-S	UTRme	five_prime_UTR	419091	419163	93.0	+	.	ID=utr_TcCLB.506795.29:mRNA_1;Parent=TcCLB.506795.29:mRNA
TcChr11-S	EuPathDB	gene	419164	419760	.	+	.	ID=TcCLB.506795.29;description=NLI interacting factor-like phosphatase%2C putative
TcChr11-S	EuPathDB	mRNA	419164	419760	.	+	.	ID=TcCLB.506795.29:mRNA;Parent=TcCLB.506795.29;description=NLI interacting factor-like phosphatase%2C putative
TcChr11-S	EuPathDB	exon	419164	419760	.	+	.	ID=exon_TcCLB.506795.29-E1;Parent=TcCLB.506795.29:mRNA
TcChr11-S	EuPathDB	CDS	419164	419760	.	+	0	ID=TcCLB.506795.29:mRNA-p1-CDS1;Parent=TcCLB.506795.29:mRNA;protein_source_id=TcCLB.506795.29:mRNA-p1
TcChr11-S	UTRme	five_prime_UTR	420155	420463	83.0	+	.	ID=utr_TcCLB.506795.20:mRNA_1;Parent=TcCLB.506795.20:mRNA
TcChr11-S	EuPathDB	gene	420464	422950	.	+	.	ID=TcCLB.506795.20;description=hypothetical protein%2C conserved
TcChr11-S	EuPathDB	mRNA	420464	422950	.	+	.	ID=TcCLB.506795.20:mRNA;Parent=TcCLB.506795.20;Ontology_term=GO_0005930,GO_0010608;description=hypothetical protein%2C conserved
TcChr11-S	EuPathDB	exon	420464	422950	.	+	.	ID=exon_TcCLB.506795.20-E1;Parent=TcCLB.506795.20:mRNA
TcChr11-S	EuPathDB	CDS	420464	422950	.	+	0	ID=TcCLB.506795.20:mRNA-p1-CDS1;Parent=TcCLB.506795.20:mRNA;protein_source_id=TcCLB.506795.20:mRNA-p1
TcChr11-S	UTRme	five_prime_UTR	424011	424667	72.0	+	.	ID=utr_TcCLB.506795.10:mRNA_1;Parent=TcCLB.506795.10:mRNA
TcChr11-S	EuPathDB	gene	424668	425690	.	+	.	ID=TcCLB.506795.10;description=RNA-binding protein%2C putative
TcChr11-S	EuPathDB	mRNA	424668	425690	.	+	.	ID=TcCLB.506795.10:mRNA;Parent=TcCLB.506795.10;Ontology_term=GO_0003723%3BGO_0003729;description=RNA-binding protein%2C putative
TcChr11-S	EuPathDB	exon	424668	425690	.	+	.	ID=exon_TcCLB.506795.10-E1;Parent=TcCLB.506795.10:mRNA
TcChr11-S	EuPathDB	CDS	424668	425690	.	+	0	ID=TcCLB.506795.10:mRNA-p1-CDS1;Parent=TcCLB.506795.10:mRNA;protein_source_id=TcCLB.506795.10:mRNA-p1
TcChr11-S	UTRme	five_prime_UTR	429966	430163	71.0	+	.	ID=utr_TcCLB.510409.60:mRNA_1;Parent=TcCLB.510409.60:mRNA
TcChr11-S	EuPathDB	gene	430164	431642	.	+	.	ID=TcCLB.510409.60;description=hypothetical protein%2C conserved
TcChr11-S	EuPathDB	mRNA	430164	431642	.	+	.	ID=TcCLB.510409.60:mRNA;Parent=TcCLB.510409.60;description=hypothetical protein%2C conserved
TcChr11-S	EuPathDB	exon	430164	431642	.	+	.	ID=exon_TcCLB.510409.60-E1;Parent=TcCLB.510409.60:mRNA
TcChr11-S	EuPathDB	CDS	430164	431642	.	+	0	ID=TcCLB.510409.60:mRNA-p1-CDS1;Parent=TcCLB.510409.60:mRNA;protein_source_id=TcCLB.510409.60:mRNA-p1
TcChr11-S	UTRme	five_prime_UTR	431890	431944	92.0	+	.	ID=utr_TcCLB.510409.50:mRNA_1;Parent=TcCLB.510409.50:mRNA
TcChr11-S	EuPathDB	gene	431945	433036	.	+	.	ID=TcCLB.510409.50;description=hypothetical protein%2C conserved
TcChr11-S	EuPathDB	mRNA	431945	433036	.	+	.	ID=TcCLB.510409.50:mRNA;Parent=TcCLB.510409.50;Ontology_term=GO_0005634;description=hypothetical protein%2C conserved
TcChr11-S	EuPathDB	exon	431945	433036	.	+	.	ID=exon_TcCLB.510409.50-E1;Parent=TcCLB.510409.50:mRNA
TcChr11-S	EuPathDB	CDS	431945	433036	.	+	0	ID=TcCLB.510409.50:mRNA-p1-CDS1;Parent=TcCLB.510409.50:mRNA;protein_source_id=TcCLB.510409.50:mRNA-p1
TcChr11-S	UTRme	five_prime_UTR	434775	434836	94.0	+	.	ID=utr_TcCLB.510409.39:mRNA_1;Parent=TcCLB.510409.39:mRNA
TcChr11-S	EuPathDB	gene	434837	435289	.	+	.	ID=TcCLB.510409.39;description=ubiquitin/ribosomal protein S27a%2C putative
TcChr11-S	EuPathDB	mRNA	434837	435289	.	+	.	ID=TcCLB.510409.39:mRNA;Parent=TcCLB.510409.39;description=ubiquitin/ribosomal protein S27a%2C putative
TcChr11-S	EuPathDB	exon	434837	435289	.	+	.	ID=exon_TcCLB.510409.39-E1;Parent=TcCLB.510409.39:mRNA
TcChr11-S	EuPathDB	CDS	434837	435289	.	+	0	ID=TcCLB.510409.39:mRNA-p1-CDS1;Parent=TcCLB.510409.39:mRNA;protein_source_id=TcCLB.510409.39:mRNA-p1
TcChr11-S	UTRme	five_prime_UTR	435692	435935	82.0	+	.	ID=utr_TcCLB.510409.30:mRNA_1;Parent=TcCLB.510409.30:mRNA
TcChr11-S	EuPathDB	gene	435936	437711	.	+	.	ID=TcCLB.510409.30;description=TrkA-N domain containing protein%2C putative
TcChr11-S	EuPathDB	mRNA	435936	437711	.	+	.	ID=TcCLB.510409.30:mRNA;Parent=TcCLB.510409.30;Ontology_term=GO_0097014%3BGO_0005737%3BGO_0031981;description=TrkA-N domain containing protein%2C putative
TcChr11-S	EuPathDB	exon	435936	437711	.	+	.	ID=exon_TcCLB.510409.30-E1;Parent=TcCLB.510409.30:mRNA
TcChr11-S	EuPathDB	CDS	435936	437711	.	+	0	ID=TcCLB.510409.30:mRNA-p1-CDS1;Parent=TcCLB.510409.30:mRNA;protein_source_id=TcCLB.510409.30:mRNA-p1
TcChr11-S	UTRme	five_prime_UTR	437973	438014	92.0	+	.	ID=utr_TcCLB.510409.20:mRNA_1;Parent=TcCLB.510409.20:mRNA
TcChr11-S	EuPathDB	gene	438015	440057	.	+	.	ID=TcCLB.510409.20;description=hypothetical protein%2C conserved (pseudogene)
TcChr11-S	EuPathDB	mRNA	438015	440057	.	+	.	ID=TcCLB.510409.20:pseudogenic_transcript;Parent=TcCLB.510409.20;description=hypothetical protein%2C conserved (pseudogene)
TcChr11-S	EuPathDB	exon	438015	440057	.	+	.	ID=exon_TcCLB.510409.20-E1;Parent=TcCLB.510409.20:pseudogenic_transcript
TcChr11-S	EuPathDB	CDS	438015	440057	.	+	0	ID=TcCLB.510409.20:pseudogenic_transcript-p1-CDS1;Parent=TcCLB.510409.20:pseudogenic_transcript;protein_source_id=TcCLB.510409.20:pseudogenic_transcript-p1
TcChr11-S	EuPathDB	gene	441204	442847	.	+	.	ID=TcCLB.510409.10;description=STE/STE11 serine/threonine-protein kinase%2C putative
TcChr11-S	EuPathDB	mRNA	441204	442847	.	+	.	ID=TcCLB.510409.10:mRNA;Parent=TcCLB.510409.10;description=STE/STE11 serine/threonine-protein kinase%2C putative
TcChr11-S	EuPathDB	exon	441204	442847	.	+	.	ID=exon_TcCLB.510409.10-E1;Parent=TcCLB.510409.10:mRNA
TcChr11-S	EuPathDB	CDS	441204	442847	.	+	0	ID=TcCLB.510409.10:mRNA-p1-CDS1;Parent=TcCLB.510409.10:mRNA;protein_source_id=TcCLB.510409.10:mRNA-p1
TcChr11-S	UTRme	five_prime_UTR	445086	445821	86.0	+	.	ID=utr_TcCLB.510407.100:mRNA_1;Parent=TcCLB.510407.100:mRNA
TcChr11-S	EuPathDB	gene	445822	446901	.	+	.	ID=TcCLB.510407.100;description=hypothetical protein%2C conserved
TcChr11-S	EuPathDB	mRNA	445822	446901	.	+	.	ID=TcCLB.510407.100:mRNA;Parent=TcCLB.510407.100;Ontology_term=GO_0005634;description=hypothetical protein%2C conserved
TcChr11-S	EuPathDB	exon	445822	446901	.	+	.	ID=exon_TcCLB.510407.100-E1;Parent=TcCLB.510407.100:mRNA
TcChr11-S	EuPathDB	CDS	445822	446901	.	+	0	ID=TcCLB.510407.100:mRNA-p1-CDS1;Parent=TcCLB.510407.100:mRNA;protein_source_id=TcCLB.510407.100:mRNA-p1
TcChr11-S	UTRme	five_prime_UTR	447166	447422	84.0	+	.	ID=utr_TcCLB.510407.90:mRNA_1;Parent=TcCLB.510407.90:mRNA
TcChr11-S	EuPathDB	gene	447423	448808	.	+	.	ID=TcCLB.510407.90;description=serine hydroxymethyltransferase%2C putative
TcChr11-S	EuPathDB	mRNA	447423	448808	.	+	.	ID=TcCLB.510407.90:mRNA;Parent=TcCLB.510407.90;Note=2.1.2.1 (Glycine hydroxymethyltransferase);description=serine hydroxymethyltransferase%2C putative
TcChr11-S	EuPathDB	exon	447423	448808	.	+	.	ID=exon_TcCLB.510407.90-E1;Parent=TcCLB.510407.90:mRNA
TcChr11-S	EuPathDB	CDS	447423	448808	.	+	0	ID=TcCLB.510407.90:mRNA-p1-CDS1;Parent=TcCLB.510407.90:mRNA;protein_source_id=TcCLB.510407.90:mRNA-p1
TcChr11-S	UTRme	five_prime_UTR	449912	449966	81.0	+	.	ID=utr_TcCLB.510407.80:mRNA_1;Parent=TcCLB.510407.80:mRNA
TcChr11-S	EuPathDB	gene	449967	451544	.	+	.	ID=TcCLB.510407.80;description=chaperone protein DnaJ%2C putative
TcChr11-S	EuPathDB	mRNA	449967	451544	.	+	.	ID=TcCLB.510407.80:mRNA;Parent=TcCLB.510407.80;description=chaperone protein DnaJ%2C putative
TcChr11-S	EuPathDB	exon	449967	451544	.	+	.	ID=exon_TcCLB.510407.80-E1;Parent=TcCLB.510407.80:mRNA
TcChr11-S	EuPathDB	CDS	449967	451544	.	+	0	ID=TcCLB.510407.80:mRNA-p1-CDS1;Parent=TcCLB.510407.80:mRNA;protein_source_id=TcCLB.510407.80:mRNA-p1
TcChr11-S	UTRme	five_prime_UTR	452207	452456	61.0	+	.	ID=utr_TcCLB.510407.70:mRNA_1;Parent=TcCLB.510407.70:mRNA
TcChr11-S	EuPathDB	gene	452457	453557	.	+	.	ID=TcCLB.510407.70;description=hypothetical protein
TcChr11-S	EuPathDB	mRNA	452457	453557	.	+	.	ID=TcCLB.510407.70:mRNA;Parent=TcCLB.510407.70;description=hypothetical protein
TcChr11-S	EuPathDB	exon	452457	453557	.	+	.	ID=exon_TcCLB.510407.70-E1;Parent=TcCLB.510407.70:mRNA
TcChr11-S	EuPathDB	CDS	452457	453557	.	+	0	ID=TcCLB.510407.70:mRNA-p1-CDS1;Parent=TcCLB.510407.70:mRNA;protein_source_id=TcCLB.510407.70:mRNA-p1
TcChr11-S	UTRme	five_prime_UTR	454101	454101	93.0	+	.	ID=utr_TcCLB.510407.60:mRNA_1;Parent=TcCLB.510407.60:mRNA
TcChr11-S	EuPathDB	gene	454102	456174	.	+	.	ID=TcCLB.510407.60;description=tyrosyl-tRNA synthetase (pseudogene)%2C putative
TcChr11-S	EuPathDB	mRNA	454102	456174	.	+	.	ID=TcCLB.510407.60:pseudogenic_transcript;Parent=TcCLB.510407.60;Ontology_term=GO_0097014%3BGO_0005737;description=tyrosyl-tRNA synthetase (pseudogene)%2C putative
TcChr11-S	EuPathDB	exon	454102	456174	.	+	.	ID=exon_TcCLB.510407.60-E1;Parent=TcCLB.510407.60:pseudogenic_transcript
TcChr11-S	EuPathDB	CDS	454102	456174	.	+	0	ID=TcCLB.510407.60:pseudogenic_transcript-p1-CDS1;Parent=TcCLB.510407.60:pseudogenic_transcript;protein_source_id=TcCLB.510407.60:pseudogenic_transcript-p1
TcChr11-S	UTRme	five_prime_UTR	457037	457164	86.0	+	.	ID=utr_TcCLB.510407.40:mRNA_1;Parent=TcCLB.510407.40:mRNA
TcChr11-S	EuPathDB	gene	457165	458418	.	+	.	ID=TcCLB.510407.40;description=hypothetical protein%2C conserved
TcChr11-S	EuPathDB	mRNA	457165	458418	.	+	.	ID=TcCLB.510407.40:mRNA;Parent=TcCLB.510407.40;description=hypothetical protein%2C conserved
TcChr11-S	EuPathDB	exon	457165	458418	.	+	.	ID=exon_TcCLB.510407.40-E1;Parent=TcCLB.510407.40:mRNA
TcChr11-S	EuPathDB	CDS	457165	458418	.	+	0	ID=TcCLB.510407.40:mRNA-p1-CDS1;Parent=TcCLB.510407.40:mRNA;protein_source_id=TcCLB.510407.40:mRNA-p1
TcChr11-S	UTRme	five_prime_UTR	458733	458791	90.0	+	.	ID=utr_TcCLB.510407.30:mRNA_1;Parent=TcCLB.510407.30:mRNA
TcChr11-S	EuPathDB	gene	458792	459472	.	+	.	ID=TcCLB.510407.30;description=emp24/gp25L/p24 family/GOLD%2C putative
TcChr11-S	EuPathDB	mRNA	458792	459472	.	+	.	ID=TcCLB.510407.30:mRNA;Parent=TcCLB.510407.30;description=emp24/gp25L/p24 family/GOLD%2C putative
TcChr11-S	EuPathDB	exon	458792	459472	.	+	.	ID=exon_TcCLB.510407.30-E1;Parent=TcCLB.510407.30:mRNA
TcChr11-S	EuPathDB	CDS	458792	459472	.	+	0	ID=TcCLB.510407.30:mRNA-p1-CDS1;Parent=TcCLB.510407.30:mRNA;protein_source_id=TcCLB.510407.30:mRNA-p1
TcChr11-S	UTRme	five_prime_UTR	460026	460121	89.0	+	.	ID=utr_TcCLB.510407.20:mRNA_1;Parent=TcCLB.510407.20:mRNA
TcChr11-S	EuPathDB	gene	460122	460577	.	+	.	ID=TcCLB.510407.20;description=hypothetical protein%2C conserved
TcChr11-S	EuPathDB	mRNA	460122	460577	.	+	.	ID=TcCLB.510407.20:mRNA;Parent=TcCLB.510407.20;Ontology_term=GO_0005739;description=hypothetical protein%2C conserved
TcChr11-S	EuPathDB	exon	460122	460577	.	+	.	ID=exon_TcCLB.510407.20-E1;Parent=TcCLB.510407.20:mRNA
TcChr11-S	EuPathDB	CDS	460122	460577	.	+	0	ID=TcCLB.510407.20:mRNA-p1-CDS1;Parent=TcCLB.510407.20:mRNA;protein_source_id=TcCLB.510407.20:mRNA-p1
TcChr11-S	UTRme	five_prime_UTR	461246	461762	3.0	+	.	ID=utr_TcCLB.510407.9:mRNA_1;Parent=TcCLB.510407.9:mRNA
TcChr11-S	EuPathDB	gene	461763	463553	.	+	.	ID=TcCLB.510407.9;description=Serine/threonine-protein kinase NEK11%2C putative
TcChr11-S	EuPathDB	mRNA	461763	463553	.	+	.	ID=TcCLB.510407.9:mRNA;Parent=TcCLB.510407.9;description=Serine/threonine-protein kinase NEK11%2C putative
TcChr11-S	EuPathDB	exon	461763	463553	.	+	.	ID=exon_TcCLB.510407.9-E1;Parent=TcCLB.510407.9:mRNA
TcChr11-S	EuPathDB	CDS	461763	463553	.	+	0	ID=TcCLB.510407.9:mRNA-p1-CDS1;Parent=TcCLB.510407.9:mRNA;protein_source_id=TcCLB.510407.9:mRNA-p1
TcChr11-S	EuPathDB	gene	465802	466401	.	+	.	ID=TcCLB.405165.10;description=hypothetical protein%2C conserved
TcChr11-S	EuPathDB	mRNA	465802	466401	.	+	.	ID=TcCLB.405165.10:mRNA;Parent=TcCLB.405165.10;Ontology_term=GO_0005634;description=hypothetical protein%2C conserved
TcChr11-S	EuPathDB	exon	465802	466401	.	+	.	ID=exon_TcCLB.405165.10-E1;Parent=TcCLB.405165.10:mRNA
TcChr11-S	EuPathDB	CDS	465802	466401	.	+	0	ID=TcCLB.405165.10:mRNA-p1-CDS1;Parent=TcCLB.405165.10:mRNA;protein_source_id=TcCLB.405165.10:mRNA-p1
TcChr11-S	UTRme	five_prime_UTR	466792	466832	90.0	+	.	ID=utr_TcCLB.405165.19:mRNA_1;Parent=TcCLB.405165.19:mRNA
TcChr11-S	EuPathDB	gene	466833	467642	.	+	.	ID=TcCLB.405165.19;description=hypothetical protein%2C conserved (fragment)
TcChr11-S	EuPathDB	mRNA	466833	467642	.	+	.	ID=TcCLB.405165.19:mRNA;Parent=TcCLB.405165.19;Ontology_term=GO_0016607,GO_0060285;description=hypothetical protein%2C conserved (fragment)
TcChr11-S	EuPathDB	exon	466833	467642	.	+	.	ID=exon_TcCLB.405165.19-E1;Parent=TcCLB.405165.19:mRNA
TcChr11-S	EuPathDB	CDS	466833	467642	.	+	0	ID=TcCLB.405165.19:mRNA-p1-CDS1;Parent=TcCLB.405165.19:mRNA;protein_source_id=TcCLB.405165.19:mRNA-p1
TcChr11-S	EuPathDB	gene	467745	469223	.	+	.	ID=TcCLB.510405.9;description=hypothetical protein%2C conserved (fragment)
TcChr11-S	EuPathDB	mRNA	467745	469223	.	+	.	ID=TcCLB.510405.9:mRNA;Parent=TcCLB.510405.9;description=hypothetical protein%2C conserved (fragment)
TcChr11-S	EuPathDB	exon	467745	469223	.	+	.	ID=exon_TcCLB.510405.9-E1;Parent=TcCLB.510405.9:mRNA
TcChr11-S	EuPathDB	CDS	467745	469223	.	+	0	ID=TcCLB.510405.9:mRNA-p1-CDS1;Parent=TcCLB.510405.9:mRNA;protein_source_id=TcCLB.510405.9:mRNA-p1
TcChr11-S	EuPathDB	gene	469930	472602	.	+	.	ID=TcCLB.508265.110;description=hypothetical protein%2C conserved
TcChr11-S	EuPathDB	mRNA	469930	472602	.	+	.	ID=TcCLB.508265.110:mRNA;Parent=TcCLB.508265.110;Ontology_term=GO_0016607,GO_0060285;description=hypothetical protein%2C conserved
TcChr11-S	EuPathDB	exon	469930	472602	.	+	.	ID=exon_TcCLB.508265.110-E1;Parent=TcCLB.508265.110:mRNA
TcChr11-S	EuPathDB	CDS	469930	472602	.	+	0	ID=TcCLB.508265.110:mRNA-p1-CDS1;Parent=TcCLB.508265.110:mRNA;protein_source_id=TcCLB.508265.110:mRNA-p1
TcChr11-S	UTRme	five_prime_UTR	473232	473720	89.0	+	.	ID=utr_TcCLB.508265.100:mRNA_1;Parent=TcCLB.508265.100:mRNA
TcChr11-S	EuPathDB	gene	473721	477221	.	+	.	ID=TcCLB.508265.100;description=cytoskeleton associated protein%2C putative
TcChr11-S	EuPathDB	mRNA	473721	477221	.	+	.	ID=TcCLB.508265.100:mRNA;Parent=TcCLB.508265.100;Ontology_term=GO_0030863,GO_0000902%3BGO_0000910%3BGO_0010608;description=cytoskeleton associated protein%2C putative
TcChr11-S	EuPathDB	exon	473721	477221	.	+	.	ID=exon_TcCLB.508265.100-E1;Parent=TcCLB.508265.100:mRNA
TcChr11-S	EuPathDB	CDS	473721	477221	.	+	0	ID=TcCLB.508265.100:mRNA-p1-CDS1;Parent=TcCLB.508265.100:mRNA;protein_source_id=TcCLB.508265.100:mRNA-p1
TcChr11-S	UTRme	five_prime_UTR	478433	478452	97.0	+	.	ID=utr_TcCLB.508265.80:mRNA_1;Parent=TcCLB.508265.80:mRNA
TcChr11-S	EuPathDB	gene	478453	479643	.	+	.	ID=TcCLB.508265.80;description=hypothetical protein
TcChr11-S	EuPathDB	mRNA	478453	479643	.	+	.	ID=TcCLB.508265.80:mRNA;Parent=TcCLB.508265.80;description=hypothetical protein
TcChr11-S	EuPathDB	exon	478453	479643	.	+	.	ID=exon_TcCLB.508265.80-E1;Parent=TcCLB.508265.80:mRNA
TcChr11-S	EuPathDB	CDS	478453	479643	.	+	0	ID=TcCLB.508265.80:mRNA-p1-CDS1;Parent=TcCLB.508265.80:mRNA;protein_source_id=TcCLB.508265.80:mRNA-p1
TcChr11-S	EuPathDB	gene	479861	480757	.	+	.	ID=TcCLB.508265.70;description=hypothetical protein%2C conserved
TcChr11-S	EuPathDB	mRNA	479861	480757	.	+	.	ID=TcCLB.508265.70:mRNA;Parent=TcCLB.508265.70;description=hypothetical protein%2C conserved
TcChr11-S	EuPathDB	exon	479861	480757	.	+	.	ID=exon_TcCLB.508265.70-E1;Parent=TcCLB.508265.70:mRNA
TcChr11-S	EuPathDB	CDS	479861	480757	.	+	0	ID=TcCLB.508265.70:mRNA-p1-CDS1;Parent=TcCLB.508265.70:mRNA;protein_source_id=TcCLB.508265.70:mRNA-p1
TcChr11-S	UTRme	five_prime_UTR	481157	481202	93.0	+	.	ID=utr_TcCLB.508265.60:mRNA_1;Parent=TcCLB.508265.60:mRNA
TcChr11-S	EuPathDB	gene	481203	483281	.	+	.	ID=TcCLB.508265.60;description=Vacuolar protein 14 C-terminal Fig4p binding%2C putative
TcChr11-S	EuPathDB	mRNA	481203	483281	.	+	.	ID=TcCLB.508265.60:pseudogenic_transcript;Parent=TcCLB.508265.60;Ontology_term=GO_0005737;description=Vacuolar protein 14 C-terminal Fig4p binding%2C putative
TcChr11-S	EuPathDB	exon	481203	483281	.	+	.	ID=exon_TcCLB.508265.60-E1;Parent=TcCLB.508265.60:pseudogenic_transcript
TcChr11-S	EuPathDB	CDS	481203	483281	.	+	0	ID=TcCLB.508265.60:pseudogenic_transcript-p1-CDS1;Parent=TcCLB.508265.60:pseudogenic_transcript;protein_source_id=TcCLB.508265.60:pseudogenic_transcript-p1
TcChr11-S	UTRme	five_prime_UTR	483546	483618	87.0	+	.	ID=utr_TcCLB.508265.44:mRNA_1;Parent=TcCLB.508265.44:mRNA
TcChr11-S	EuPathDB	gene	483619	484032	.	+	.	ID=TcCLB.508265.44;description=Mitochondrial pyruvate carrier 2
TcChr11-S	EuPathDB	mRNA	483619	484032	.	+	.	ID=TcCLB.508265.44:mRNA;Parent=TcCLB.508265.44;Ontology_term=GO_0031966%3BGO_0005739,GO_1902361;description=Mitochondrial pyruvate carrier 2
TcChr11-S	EuPathDB	exon	483619	484032	.	+	.	ID=exon_TcCLB.508265.44-E1;Parent=TcCLB.508265.44:mRNA
TcChr11-S	EuPathDB	CDS	483619	484032	.	+	0	ID=TcCLB.508265.44:mRNA-p1-CDS1;Parent=TcCLB.508265.44:mRNA;protein_source_id=TcCLB.508265.44:mRNA-p1
TcChr11-S	UTRme	five_prime_UTR	484413	484428	93.0	+	.	ID=utr_TcCLB.508265.40:mRNA_1;Parent=TcCLB.508265.40:mRNA
TcChr11-S	EuPathDB	gene	484429	485868	.	+	.	ID=TcCLB.508265.40;description=hypothetical protein%2C conserved
TcChr11-S	EuPathDB	mRNA	484429	485868	.	+	.	ID=TcCLB.508265.40:mRNA;Parent=TcCLB.508265.40;Ontology_term=GO_0005762;description=hypothetical protein%2C conserved
TcChr11-S	EuPathDB	exon	484429	485868	.	+	.	ID=exon_TcCLB.508265.40-E1;Parent=TcCLB.508265.40:mRNA
TcChr11-S	EuPathDB	CDS	484429	485868	.	+	0	ID=TcCLB.508265.40:mRNA-p1-CDS1;Parent=TcCLB.508265.40:mRNA;protein_source_id=TcCLB.508265.40:mRNA-p1
TcChr11-S	UTRme	five_prime_UTR	486017	486097	74.0	+	.	ID=utr_TcCLB.508265.30:mRNA_1;Parent=TcCLB.508265.30:mRNA
TcChr11-S	EuPathDB	gene	486098	488506	.	+	.	ID=TcCLB.508265.30;description=hypothetical protein
TcChr11-S	EuPathDB	mRNA	486098	488506	.	+	.	ID=TcCLB.508265.30:mRNA;Parent=TcCLB.508265.30;description=hypothetical protein
TcChr11-S	EuPathDB	exon	486098	488506	.	+	.	ID=exon_TcCLB.508265.30-E1;Parent=TcCLB.508265.30:mRNA
TcChr11-S	EuPathDB	CDS	486098	488506	.	+	0	ID=TcCLB.508265.30:mRNA-p1-CDS1;Parent=TcCLB.508265.30:mRNA;protein_source_id=TcCLB.508265.30:mRNA-p1
TcChr11-S	UTRme	five_prime_UTR	489040	489058	93.0	+	.	ID=utr_TcCLB.508265.10:mRNA_1;Parent=TcCLB.508265.10:mRNA
TcChr11-S	EuPathDB	gene	489059	489997	.	+	.	ID=TcCLB.508265.10;description=glutathione-S-transferase/glutaredoxin%2C putative
TcChr11-S	EuPathDB	mRNA	489059	489997	.	+	.	ID=TcCLB.508265.10:mRNA;Parent=TcCLB.508265.10;Ontology_term=GO_0020023%3BGO_0005739;description=glutathione-S-transferase/glutaredoxin%2C putative
TcChr11-S	EuPathDB	exon	489059	489997	.	+	.	ID=exon_TcCLB.508265.10-E1;Parent=TcCLB.508265.10:mRNA
TcChr11-S	EuPathDB	CDS	489059	489997	.	+	0	ID=TcCLB.508265.10:mRNA-p1-CDS1;Parent=TcCLB.508265.10:mRNA;protein_source_id=TcCLB.508265.10:mRNA-p1
TcChr11-S	UTRme	five_prime_UTR	490253	490278	85.0	+	.	ID=utr_TcCLB.508265.4:mRNA_1;Parent=TcCLB.508265.4:mRNA
TcChr11-S	EuPathDB	gene	490279	491067	.	+	.	ID=TcCLB.508265.4;description=synaptojanin (N-terminal domain)%2C putative (fragment)
TcChr11-S	EuPathDB	mRNA	490279	491067	.	+	.	ID=TcCLB.508265.4:mRNA;Parent=TcCLB.508265.4;description=synaptojanin (N-terminal domain)%2C putative (fragment)
TcChr11-S	EuPathDB	exon	490279	491067	.	+	.	ID=exon_TcCLB.508265.4-E1;Parent=TcCLB.508265.4:mRNA
TcChr11-S	EuPathDB	CDS	490279	491067	.	+	0	ID=TcCLB.508265.4:mRNA-p1-CDS1;Parent=TcCLB.508265.4:mRNA;protein_source_id=TcCLB.508265.4:mRNA-p1
TcChr11-S	EuPathDB	gene	491169	492359	.	+	.	ID=TcCLB.510403.89;description=synaptojanin (N-terminal domain)%2C putative
TcChr11-S	EuPathDB	mRNA	491169	492359	.	+	.	ID=TcCLB.510403.89:mRNA;Parent=TcCLB.510403.89;description=synaptojanin (N-terminal domain)%2C putative
TcChr11-S	EuPathDB	exon	491169	492359	.	+	.	ID=exon_TcCLB.510403.89-E1;Parent=TcCLB.510403.89:mRNA
TcChr11-S	EuPathDB	CDS	491169	492359	.	+	0	ID=TcCLB.510403.89:mRNA-p1-CDS1;Parent=TcCLB.510403.89:mRNA;protein_source_id=TcCLB.510403.89:mRNA-p1
TcChr11-S	UTRme	five_prime_UTR	492627	495356	70.0	+	.	ID=utr_TcCLB.510403.71:mRNA_1;Parent=TcCLB.510403.71:mRNA
TcChr11-S	EuPathDB	gene	495357	497897	.	+	.	ID=TcCLB.510403.71;description=trans-sialidase (pseudogene)%2C putative
TcChr11-S	EuPathDB	mRNA	495357	497897	.	+	.	ID=TcCLB.510403.71:pseudogenic_transcript;Parent=TcCLB.510403.71;description=trans-sialidase (pseudogene)%2C putative
TcChr11-S	EuPathDB	exon	495357	497897	.	+	.	ID=exon_TcCLB.510403.71-E1;Parent=TcCLB.510403.71:pseudogenic_transcript
TcChr11-S	EuPathDB	CDS	495357	497897	.	+	0	ID=TcCLB.510403.71:pseudogenic_transcript-p1-CDS1;Parent=TcCLB.510403.71:pseudogenic_transcript;protein_source_id=TcCLB.510403.71:pseudogenic_transcript-p1
TcChr11-S	UTRme	five_prime_UTR	500853	500864	73.0	+	.	ID=utr_TcCLB.510403.50:mRNA_1;Parent=TcCLB.510403.50:mRNA
TcChr11-S	EuPathDB	gene	500865	504140	.	+	.	ID=TcCLB.510403.50;description=retrotransposon hot spot protein (RHS%2C pseudogene)%2C putative
TcChr11-S	EuPathDB	mRNA	500865	504140	.	+	.	ID=TcCLB.510403.50:pseudogenic_transcript;Parent=TcCLB.510403.50;description=retrotransposon hot spot protein (RHS%2C pseudogene)%2C putative
TcChr11-S	EuPathDB	exon	500865	504140	.	+	.	ID=exon_TcCLB.510403.50-E1;Parent=TcCLB.510403.50:pseudogenic_transcript
TcChr11-S	EuPathDB	CDS	500865	504140	.	+	0	ID=TcCLB.510403.50:pseudogenic_transcript-p1-CDS1;Parent=TcCLB.510403.50:pseudogenic_transcript;protein_source_id=TcCLB.510403.50:pseudogenic_transcript-p1
TcChr11-S	UTRme	five_prime_UTR	505267	505362	70.0	+	.	ID=utr_TcCLB.510403.30:mRNA_1;Parent=TcCLB.510403.30:mRNA
TcChr11-S	EuPathDB	gene	505363	507624	.	+	.	ID=TcCLB.510403.30;description=trans-sialidase%2C Group II%2C putative
TcChr11-S	EuPathDB	mRNA	505363	507624	.	+	.	ID=TcCLB.510403.30:mRNA;Parent=TcCLB.510403.30;description=trans-sialidase%2C Group II%2C putative
TcChr11-S	EuPathDB	exon	505363	507624	.	+	.	ID=exon_TcCLB.510403.30-E1;Parent=TcCLB.510403.30:mRNA
TcChr11-S	EuPathDB	CDS	505363	507624	.	+	0	ID=TcCLB.510403.30:mRNA-p1-CDS1;Parent=TcCLB.510403.30:mRNA;protein_source_id=TcCLB.510403.30:mRNA-p1
TcChr11-S	UTRme	five_prime_UTR	511366	511999	85.0	+	.	ID=utr_TcCLB.510403.20:mRNA_1;Parent=TcCLB.510403.20:mRNA
TcChr11-S	EuPathDB	gene	512000	514297	.	+	.	ID=TcCLB.510403.20;description=retrotransposon hot spot protein (RHS%2C pseudogene)%2C putative
TcChr11-S	EuPathDB	mRNA	512000	514297	.	+	.	ID=TcCLB.510403.20:pseudogenic_transcript;Parent=TcCLB.510403.20;description=retrotransposon hot spot protein (RHS%2C pseudogene)%2C putative
TcChr11-S	EuPathDB	exon	512000	514297	.	+	.	ID=exon_TcCLB.510403.20-E1;Parent=TcCLB.510403.20:pseudogenic_transcript
TcChr11-S	EuPathDB	CDS	512000	514297	.	+	0	ID=TcCLB.510403.20:pseudogenic_transcript-p1-CDS1;Parent=TcCLB.510403.20:pseudogenic_transcript;protein_source_id=TcCLB.510403.20:pseudogenic_transcript-p1
TcChr11-S	EuPathDB	gene	515656	516633	.	+	.	ID=TcCLB.504193.51;description=ATP-dependent DEAD/H RNA helicase (pseudogene)%2C putative
TcChr11-S	EuPathDB	mRNA	515656	516633	.	+	.	ID=TcCLB.504193.51:pseudogenic_transcript;Parent=TcCLB.504193.51;description=ATP-dependent DEAD/H RNA helicase (pseudogene)%2C putative
TcChr11-S	EuPathDB	exon	515656	516633	.	+	.	ID=exon_TcCLB.504193.51-E1;Parent=TcCLB.504193.51:pseudogenic_transcript
TcChr11-S	EuPathDB	CDS	515656	516633	.	+	0	ID=TcCLB.504193.51:pseudogenic_transcript-p1-CDS1;Parent=TcCLB.504193.51:pseudogenic_transcript;protein_source_id=TcCLB.504193.51:pseudogenic_transcript-p1
TcChr11-S	EuPathDB	gene	516794	517291	.	+	.	ID=TcCLB.504193.41;description=N-acetyltransferase complex ARD1 subunit (pseudogene)%2C putative
TcChr11-S	EuPathDB	mRNA	516794	517291	.	+	.	ID=TcCLB.504193.41:pseudogenic_transcript;Parent=TcCLB.504193.41;description=N-acetyltransferase complex ARD1 subunit (pseudogene)%2C putative
TcChr11-S	EuPathDB	exon	516794	517291	.	+	.	ID=exon_TcCLB.504193.41-E1;Parent=TcCLB.504193.41:pseudogenic_transcript
TcChr11-S	EuPathDB	CDS	516794	517291	.	+	0	ID=TcCLB.504193.41:pseudogenic_transcript-p1-CDS1;Parent=TcCLB.504193.41:pseudogenic_transcript;protein_source_id=TcCLB.504193.41:pseudogenic_transcript-p1
TcChr11-S	UTRme	five_prime_UTR	519228	519240	73.0	+	.	ID=utr_TcCLB.504193.30:mRNA_1;Parent=TcCLB.504193.30:mRNA
TcChr11-S	EuPathDB	gene	519241	521580	.	+	.	ID=TcCLB.504193.30;description=retrotransposon hot spot protein (RHS%2C pseudogene)%2C putative
TcChr11-S	EuPathDB	mRNA	519241	521580	.	+	.	ID=TcCLB.504193.30:pseudogenic_transcript;Parent=TcCLB.504193.30;description=retrotransposon hot spot protein (RHS%2C pseudogene)%2C putative
TcChr11-S	EuPathDB	exon	519241	521580	.	+	.	ID=exon_TcCLB.504193.30-E1;Parent=TcCLB.504193.30:pseudogenic_transcript
TcChr11-S	EuPathDB	CDS	519241	521580	.	+	0	ID=TcCLB.504193.30:pseudogenic_transcript-p1-CDS1;Parent=TcCLB.504193.30:pseudogenic_transcript;protein_source_id=TcCLB.504193.30:pseudogenic_transcript-p1
TcChr11-S	EuPathDB	gene	525222	526037	.	+	.	ID=TcCLB.504193.15;description=trans-sialidase%2C putative (fragment)
TcChr11-S	EuPathDB	mRNA	525222	526037	.	+	.	ID=TcCLB.504193.15:mRNA;Parent=TcCLB.504193.15;description=trans-sialidase%2C putative (fragment)
TcChr11-S	EuPathDB	exon	525222	526037	.	+	.	ID=exon_TcCLB.504193.15-E1;Parent=TcCLB.504193.15:mRNA
TcChr11-S	EuPathDB	CDS	525222	526037	.	+	0	ID=TcCLB.504193.15:mRNA-p1-CDS1;Parent=TcCLB.504193.15:mRNA;protein_source_id=TcCLB.504193.15:mRNA-p1
TcChr12-S	EuPathDB	gene	1918	2766	.	-	.	ID=TcCLB.506683.10;description=hypothetical protein%2C conserved (pseudogene)
TcChr12-S	EuPathDB	mRNA	1918	2766	.	-	.	ID=TcCLB.506683.10:pseudogenic_transcript;Parent=TcCLB.506683.10;description=hypothetical protein%2C conserved (pseudogene)
TcChr12-S	EuPathDB	exon	1918	2766	.	-	.	ID=exon_TcCLB.506683.10-E1;Parent=TcCLB.506683.10:pseudogenic_transcript
TcChr12-S	EuPathDB	CDS	1918	2766	.	-	0	ID=TcCLB.506683.10:pseudogenic_transcript-p1-CDS1;Parent=TcCLB.506683.10:pseudogenic_transcript;protein_source_id=TcCLB.506683.10:pseudogenic_transcript-p1
TcChr12-S	UTRme	five_prime_UTR	2767	2856	71.0	-	.	ID=utr_TcCLB.506683.10:mRNA_1;Parent=TcCLB.506683.10:mRNA
TcChr12-S	EuPathDB	three_prime_UTR	3270	3271	.	-	.	ID=utr_TcCLB.506683.19:pseudogenic_transcript_1;Parent=TcCLB.506683.19:pseudogenic_transcript
TcChr12-S	EuPathDB	gene	3270	5221	.	-	.	ID=TcCLB.506683.19;description=GMP synthase (pseudogene)%2C putative
TcChr12-S	EuPathDB	mRNA	3270	5221	.	-	.	ID=TcCLB.506683.19:pseudogenic_transcript;Parent=TcCLB.506683.19;description=GMP synthase (pseudogene)%2C putative
TcChr12-S	EuPathDB	exon	3270	5221	.	-	.	ID=exon_TcCLB.506683.19-E1;Parent=TcCLB.506683.19:pseudogenic_transcript
TcChr12-S	EuPathDB	CDS	3272	5221	.	-	0	ID=TcCLB.506683.19:pseudogenic_transcript-p1-CDS1;Parent=TcCLB.506683.19:pseudogenic_transcript;protein_source_id=TcCLB.506683.19:pseudogenic_transcript-p1
TcChr12-S	UTRme	five_prime_UTR	5222	5776	82.0	-	.	ID=utr_TcCLB.506683.19:mRNA_1;Parent=TcCLB.506683.19:mRNA
TcChr12-S	EuPathDB	gene	6288	7022	.	-	.	ID=TcCLB.506683.30;description=hypothetical protein%2C conserved
TcChr12-S	EuPathDB	mRNA	6288	7022	.	-	.	ID=TcCLB.506683.30:mRNA;Parent=TcCLB.506683.30;description=hypothetical protein%2C conserved
TcChr12-S	EuPathDB	exon	6288	7022	.	-	.	ID=exon_TcCLB.506683.30-E1;Parent=TcCLB.506683.30:mRNA
TcChr12-S	EuPathDB	CDS	6288	7022	.	-	0	ID=TcCLB.506683.30:mRNA-p1-CDS1;Parent=TcCLB.506683.30:mRNA;protein_source_id=TcCLB.506683.30:mRNA-p1
TcChr12-S	UTRme	five_prime_UTR	7023	7076	80.0	-	.	ID=utr_TcCLB.506683.30:mRNA_1;Parent=TcCLB.506683.30:mRNA
TcChr12-S	EuPathDB	gene	20511	23420	.	-	.	ID=TcCLB.506683.100;description=retrotransposon hot spot protein (RHS%2C pseudogene)%2C putative
TcChr12-S	EuPathDB	mRNA	20511	23420	.	-	.	ID=TcCLB.506683.100:pseudogenic_transcript;Parent=TcCLB.506683.100;description=retrotransposon hot spot protein (RHS%2C pseudogene)%2C putative
TcChr12-S	EuPathDB	exon	20511	23420	.	-	.	ID=exon_TcCLB.506683.100-E1;Parent=TcCLB.506683.100:pseudogenic_transcript
TcChr12-S	EuPathDB	CDS	20511	23420	.	-	0	ID=TcCLB.506683.100:pseudogenic_transcript-p1-CDS1;Parent=TcCLB.506683.100:pseudogenic_transcript;protein_source_id=TcCLB.506683.100:pseudogenic_transcript-p1
TcChr12-S	UTRme	five_prime_UTR	23421	23481	56.0	-	.	ID=utr_TcCLB.506683.100:mRNA_1;Parent=TcCLB.506683.100:mRNA
TcChr12-S	EuPathDB	gene	27168	30308	.	-	.	ID=TcCLB.506683.110;description=trans-sialidase%2C Group VIII%2C putative
TcChr12-S	EuPathDB	mRNA	27168	30308	.	-	.	ID=TcCLB.506683.110:mRNA;Parent=TcCLB.506683.110;description=trans-sialidase%2C Group VIII%2C putative
TcChr12-S	EuPathDB	exon	27168	30308	.	-	.	ID=exon_TcCLB.506683.110-E1;Parent=TcCLB.506683.110:mRNA
TcChr12-S	EuPathDB	CDS	27168	30308	.	-	0	ID=TcCLB.506683.110:mRNA-p1-CDS1;Parent=TcCLB.506683.110:mRNA;protein_source_id=TcCLB.506683.110:mRNA-p1
TcChr12-S	UTRme	five_prime_UTR	30309	30415	74.0	-	.	ID=utr_TcCLB.506683.110:mRNA_1;Parent=TcCLB.506683.110:mRNA
TcChr12-S	EuPathDB	gene	33132	34337	.	-	.	ID=TcCLB.506683.140;description=beta galactofuranosyl glycosyltransferase (pseudogene)%2C putative
TcChr12-S	EuPathDB	mRNA	33132	34337	.	-	.	ID=TcCLB.506683.140:pseudogenic_transcript;Parent=TcCLB.506683.140;description=beta galactofuranosyl glycosyltransferase (pseudogene)%2C putative
TcChr12-S	EuPathDB	exon	33132	34337	.	-	.	ID=exon_TcCLB.506683.140-E1;Parent=TcCLB.506683.140:pseudogenic_transcript
TcChr12-S	EuPathDB	CDS	33132	34337	.	-	0	ID=TcCLB.506683.140:pseudogenic_transcript-p1-CDS1;Parent=TcCLB.506683.140:pseudogenic_transcript;protein_source_id=TcCLB.506683.140:pseudogenic_transcript-p1
TcChr12-S	UTRme	five_prime_UTR	34338	34462	68.0	-	.	ID=utr_TcCLB.506683.140:mRNA_1;Parent=TcCLB.506683.140:mRNA
TcChr12-S	EuPathDB	gene	41772	52109	.	-	.	ID=TcCLB.506683.180;description=dispersed gene family protein 1 (DGF-1)%2C putative
TcChr12-S	EuPathDB	mRNA	41772	52109	.	-	.	ID=TcCLB.506683.180:mRNA;Parent=TcCLB.506683.180;description=dispersed gene family protein 1 (DGF-1)%2C putative
TcChr12-S	EuPathDB	exon	41772	52109	.	-	.	ID=exon_TcCLB.506683.180-E1;Parent=TcCLB.506683.180:mRNA
TcChr12-S	EuPathDB	CDS	41772	52109	.	-	0	ID=TcCLB.506683.180:mRNA-p1-CDS1;Parent=TcCLB.506683.180:mRNA;protein_source_id=TcCLB.506683.180:mRNA-p1
TcChr12-S	UTRme	five_prime_UTR	52110	52324	59.0	-	.	ID=utr_TcCLB.506683.180:mRNA_1;Parent=TcCLB.506683.180:mRNA
TcChr12-S	EuPathDB	gene	53914	56175	.	-	.	ID=TcCLB.506683.190;description=trans-sialidase%2C Group II%2C putative
TcChr12-S	EuPathDB	mRNA	53914	56175	.	-	.	ID=TcCLB.506683.190:mRNA;Parent=TcCLB.506683.190;description=trans-sialidase%2C Group II%2C putative
TcChr12-S	EuPathDB	exon	53914	56175	.	-	.	ID=exon_TcCLB.506683.190-E1;Parent=TcCLB.506683.190:mRNA
TcChr12-S	EuPathDB	CDS	53914	56175	.	-	0	ID=TcCLB.506683.190:mRNA-p1-CDS1;Parent=TcCLB.506683.190:mRNA;protein_source_id=TcCLB.506683.190:mRNA-p1
TcChr12-S	UTRme	five_prime_UTR	56176	56277	69.0	-	.	ID=utr_TcCLB.506683.190:mRNA_1;Parent=TcCLB.506683.190:mRNA
TcChr12-S	EuPathDB	gene	57439	59850	.	-	.	ID=TcCLB.506683.210;description=retrotransposon hot spot protein (RHS%2C pseudogene)%2C putative
TcChr12-S	EuPathDB	mRNA	57439	59850	.	-	.	ID=TcCLB.506683.210:pseudogenic_transcript;Parent=TcCLB.506683.210;description=retrotransposon hot spot protein (RHS%2C pseudogene)%2C putative
TcChr12-S	EuPathDB	exon	57439	59850	.	-	.	ID=exon_TcCLB.506683.210-E1;Parent=TcCLB.506683.210:pseudogenic_transcript
TcChr12-S	EuPathDB	CDS	57439	59850	.	-	0	ID=TcCLB.506683.210:pseudogenic_transcript-p1-CDS1;Parent=TcCLB.506683.210:pseudogenic_transcript;protein_source_id=TcCLB.506683.210:pseudogenic_transcript-p1
TcChr12-S	UTRme	five_prime_UTR	59851	60546	68.0	-	.	ID=utr_TcCLB.506683.210:mRNA_1;Parent=TcCLB.506683.210:mRNA
TcChr12-S	EuPathDB	gene	65254	67467	.	-	.	ID=TcCLB.506683.240;description=trans-sialidase%2C Group II%2C putative
TcChr12-S	EuPathDB	mRNA	65254	67467	.	-	.	ID=TcCLB.506683.240:mRNA;Parent=TcCLB.506683.240;description=trans-sialidase%2C Group II%2C putative
TcChr12-S	EuPathDB	exon	65254	67467	.	-	.	ID=exon_TcCLB.506683.240-E1;Parent=TcCLB.506683.240:mRNA
TcChr12-S	EuPathDB	CDS	65254	67467	.	-	0	ID=TcCLB.506683.240:mRNA-p1-CDS1;Parent=TcCLB.506683.240:mRNA;protein_source_id=TcCLB.506683.240:mRNA-p1
TcChr12-S	UTRme	five_prime_UTR	67468	67572	75.0	-	.	ID=utr_TcCLB.506683.240:mRNA_1;Parent=TcCLB.506683.240:mRNA
TcChr12-S	EuPathDB	gene	68706	69602	.	-	.	ID=TcCLB.506683.250;description=retrotransposon hot spot protein (RHS%2C pseudogene)%2C putative
TcChr12-S	EuPathDB	mRNA	68706	69602	.	-	.	ID=TcCLB.506683.250:pseudogenic_transcript;Parent=TcCLB.506683.250;description=retrotransposon hot spot protein (RHS%2C pseudogene)%2C putative
TcChr12-S	EuPathDB	exon	68706	69602	.	-	.	ID=exon_TcCLB.506683.250-E1;Parent=TcCLB.506683.250:pseudogenic_transcript
TcChr12-S	EuPathDB	CDS	68706	69602	.	-	0	ID=TcCLB.506683.250:pseudogenic_transcript-p1-CDS1;Parent=TcCLB.506683.250:pseudogenic_transcript;protein_source_id=TcCLB.506683.250:pseudogenic_transcript-p1
TcChr12-S	EuPathDB	gene	69705	71114	.	-	.	ID=TcCLB.509087.10;description=retrotransposon hot spot protein (RHS%2C pseudogene)%2C putative
TcChr12-S	EuPathDB	mRNA	69705	71114	.	-	.	ID=TcCLB.509087.10:pseudogenic_transcript;Parent=TcCLB.509087.10;description=retrotransposon hot spot protein (RHS%2C pseudogene)%2C putative
TcChr12-S	EuPathDB	exon	69705	71114	.	-	.	ID=exon_TcCLB.509087.10-E1;Parent=TcCLB.509087.10:pseudogenic_transcript
TcChr12-S	EuPathDB	CDS	69705	71114	.	-	0	ID=TcCLB.509087.10:pseudogenic_transcript-p1-CDS1;Parent=TcCLB.509087.10:pseudogenic_transcript;protein_source_id=TcCLB.509087.10:pseudogenic_transcript-p1
TcChr12-S	UTRme	five_prime_UTR	71115	72965	74.0	-	.	ID=utr_TcCLB.509087.10:mRNA_1;Parent=TcCLB.509087.10:mRNA
TcChr12-S	EuPathDB	gene	73799	78154	.	-	.	ID=TcCLB.509087.20;description=dispersed gene family protein 1 (DGF-1)%2C putative
TcChr12-S	EuPathDB	mRNA	73799	78154	.	-	.	ID=TcCLB.509087.20:mRNA;Parent=TcCLB.509087.20;description=dispersed gene family protein 1 (DGF-1)%2C putative
TcChr12-S	EuPathDB	exon	73799	78154	.	-	.	ID=exon_TcCLB.509087.20-E1;Parent=TcCLB.509087.20:mRNA
TcChr12-S	EuPathDB	CDS	73799	78154	.	-	0	ID=TcCLB.509087.20:mRNA-p1-CDS1;Parent=TcCLB.509087.20:mRNA;protein_source_id=TcCLB.509087.20:mRNA-p1
TcChr12-S	EuPathDB	three_prime_UTR	78255	78255	.	-	.	ID=utr_TcCLB.473633.9:mRNA_1;Parent=TcCLB.473633.9:mRNA
TcChr12-S	EuPathDB	gene	78255	79597	.	-	.	ID=TcCLB.473633.9;description=dispersed gene family protein 1 (DGF-1)%2C putative (fragment)
TcChr12-S	EuPathDB	mRNA	78255	79597	.	-	.	ID=TcCLB.473633.9:mRNA;Parent=TcCLB.473633.9;description=dispersed gene family protein 1 (DGF-1)%2C putative (fragment)
TcChr12-S	EuPathDB	exon	78255	79597	.	-	.	ID=exon_TcCLB.473633.9-E1;Parent=TcCLB.473633.9:mRNA
TcChr12-S	EuPathDB	CDS	78256	79596	.	-	0	ID=TcCLB.473633.9:mRNA-p1-CDS1;Parent=TcCLB.473633.9:mRNA;protein_source_id=TcCLB.473633.9:mRNA-p1
TcChr12-S	EuPathDB	five_prime_UTR	79597	79597	.	-	.	ID=utr_TcCLB.473633.9:mRNA_2;Parent=TcCLB.473633.9:mRNA
TcChr12-S	EuPathDB	three_prime_UTR	79698	79698	.	-	.	ID=utr_TcCLB.424383.9:pseudogenic_transcript_1;Parent=TcCLB.424383.9:pseudogenic_transcript
TcChr12-S	EuPathDB	gene	79698	81519	.	-	.	ID=TcCLB.424383.9;description=trans-sialidase (pseudogene)%2C putative
TcChr12-S	EuPathDB	mRNA	79698	81519	.	-	.	ID=TcCLB.424383.9:pseudogenic_transcript;Parent=TcCLB.424383.9;description=trans-sialidase (pseudogene)%2C putative
TcChr12-S	EuPathDB	exon	79698	81519	.	-	.	ID=exon_TcCLB.424383.9-E1;Parent=TcCLB.424383.9:pseudogenic_transcript
TcChr12-S	EuPathDB	CDS	79699	81519	.	-	0	ID=TcCLB.424383.9:pseudogenic_transcript-p1-CDS1;Parent=TcCLB.424383.9:pseudogenic_transcript;protein_source_id=TcCLB.424383.9:pseudogenic_transcript-p1
TcChr12-S	EuPathDB	gene	81623	81853	.	-	.	ID=TcCLB.511567.11;description=trans-sialidase%2C putative (fragment)
TcChr12-S	EuPathDB	mRNA	81623	81853	.	-	.	ID=TcCLB.511567.11:mRNA;Parent=TcCLB.511567.11;description=trans-sialidase%2C putative (fragment)
TcChr12-S	EuPathDB	exon	81623	81853	.	-	.	ID=exon_TcCLB.511567.11-E1;Parent=TcCLB.511567.11:mRNA
TcChr12-S	EuPathDB	CDS	81623	81853	.	-	0	ID=TcCLB.511567.11:mRNA-p1-CDS1;Parent=TcCLB.511567.11:mRNA;protein_source_id=TcCLB.511567.11:mRNA-p1
TcChr12-S	EuPathDB	gene	82828	84540	.	-	.	ID=TcCLB.511567.20;description=retrotransposon hot spot protein (RHS%2C pseudogene)%2C putative
TcChr12-S	EuPathDB	mRNA	82828	84540	.	-	.	ID=TcCLB.511567.20:pseudogenic_transcript;Parent=TcCLB.511567.20;description=retrotransposon hot spot protein (RHS%2C pseudogene)%2C putative
TcChr12-S	EuPathDB	exon	82828	84540	.	-	.	ID=exon_TcCLB.511567.20-E1;Parent=TcCLB.511567.20:pseudogenic_transcript
TcChr12-S	EuPathDB	CDS	82828	84540	.	-	0	ID=TcCLB.511567.20:pseudogenic_transcript-p1-CDS1;Parent=TcCLB.511567.20:pseudogenic_transcript;protein_source_id=TcCLB.511567.20:pseudogenic_transcript-p1
TcChr12-S	EuPathDB	three_prime_UTR	84641	84642	.	-	.	ID=utr_TcCLB.509089.9:mRNA_1;Parent=TcCLB.509089.9:mRNA
TcChr12-S	EuPathDB	gene	84641	89064	.	-	.	ID=TcCLB.509089.9;description=dispersed gene family protein 1 (DGF-1)%2C putative
TcChr12-S	EuPathDB	mRNA	84641	89064	.	-	.	ID=TcCLB.509089.9:mRNA;Parent=TcCLB.509089.9;description=dispersed gene family protein 1 (DGF-1)%2C putative
TcChr12-S	EuPathDB	exon	84641	89064	.	-	.	ID=exon_TcCLB.509089.9-E1;Parent=TcCLB.509089.9:mRNA
TcChr12-S	EuPathDB	CDS	84643	89064	.	-	0	ID=TcCLB.509089.9:mRNA-p1-CDS1;Parent=TcCLB.509089.9:mRNA;protein_source_id=TcCLB.509089.9:mRNA-p1
TcChr12-S	EuPathDB	three_prime_UTR	89166	89166	.	-	.	ID=utr_TcCLB.511569.14:mRNA_1;Parent=TcCLB.511569.14:mRNA
[truncated: 48,556 more rows]
